# Supplementary material for: Identification of an Immune-Related Gene Signature to Improve Prognosis Prediction in Colorectal Cancer Patients
Source: Front Genet. 2020 Dec 4;11:607009. doi: 10.3389/fgene.2020.607009 (PMC7746810; doi:10.3389/fgene.2020.607009)
Supplement: Supplementary Table 2 — The combination of the IRGs in the training datasets for signature selection. The full-size recombination of the nine IRGs selected by RSFA (29 − 1 = 511). The AUC of each combination regarding patient survival was calculated. The six-IRG model with the highest AUC value (0.746) was designated as the prediction panel. [file Table_2.XLS]

## Sheet: Sheet1
Supplementary table S2: The 511 signatures in the TCGA dataset (n = 487)
Signatures	AUC	COX_xishu	COX_P	KM_P
ENSG00000102962	0.629727	0.65097	0.00136628	0.00107767
ENSG00000106683	0.56826	0.293735	0.130876	0.128638
ENSG00000107281	0.565255	0.396478	0.041756	0.0393071
ENSG00000114738	0.585776	0.500979	0.01211	0.0111623
ENSG00000137312	0.585825	0.39359	0.0457657	0.044192
ENSG00000143184	0.550217	0.323979	0.0952507	0.0960212
ENSG00000167191	0.581159	0.319409	0.100153	0.101578
ENSG00000174564	0.568992	0.151545	0.433211	0.426208
ENSG00000198933	0.552697	0.289214	0.13549	0.136365
ENSG00000102962_ENSG00000106683	0.644557	0.674547	0.000913661	0.000712333
ENSG00000102962_ENSG00000107281	0.624084	0.583819	0.00362955	0.00303862
ENSG00000102962_ENSG00000114738	0.640819	0.761407	0.000246952	0.00017103
ENSG00000102962_ENSG00000137312	0.650884	0.741639	0.000363179	0.000262185
ENSG00000102962_ENSG00000143184	0.658995	0.975519	5.84451e-06	2.38182e-06
ENSG00000102962_ENSG00000167191	0.681789	0.817032	7.14588e-05	4.43888e-05
ENSG00000102962_ENSG00000174564	0.652448	0.754651	0.000284363	0.000193763
ENSG00000102962_ENSG00000198933	0.624108	0.425923	0.0321431	0.0305606
ENSG00000106683_ENSG00000107281	0.586778	0.502121	0.0104679	0.00954751
ENSG00000106683_ENSG00000114738	0.639939	0.866126	2.98257e-05	1.63838e-05
ENSG00000106683_ENSG00000137312	0.611502	0.531234	0.00748038	0.00657261
ENSG00000106683_ENSG00000143184	0.597503	0.602103	0.00235272	0.00199607
ENSG00000106683_ENSG00000167191	0.597699	0.401546	0.0398227	0.0390975
ENSG00000106683_ENSG00000174564	0.588464	0.219955	0.256278	0.253539
ENSG00000106683_ENSG00000198933	0.570067	0.320703	0.0986935	0.0966775
ENSG00000107281_ENSG00000114738	0.616632	0.627095	0.00159461	0.00133613
ENSG00000107281_ENSG00000137312	0.59528	0.370531	0.0571638	0.054304
ENSG00000107281_ENSG00000143184	0.594816	0.704997	0.00041771	0.000314448
ENSG00000107281_ENSG00000167191	0.615264	0.662913	0.000853141	0.000688476
ENSG00000107281_ENSG00000174564	0.595353	0.515231	0.00884439	0.00779066
ENSG00000107281_ENSG00000198933	0.592568	0.72019	0.000336059	0.000246939
ENSG00000114738_ENSG00000137312	0.638571	0.618521	0.00206392	0.00175353
ENSG00000114738_ENSG00000143184	0.589319	0.452148	0.0208808	0.0198198
ENSG00000114738_ENSG00000167191	0.613847	0.78053	0.000122961	8.49663e-05
ENSG00000114738_ENSG00000174564	0.625989	0.479031	0.0167353	0.0154768
ENSG00000114738_ENSG00000198933	0.598896	0.677445	0.00065201	0.000514319
ENSG00000137312_ENSG00000143184	0.597625	0.363025	0.0622999	0.0611818
ENSG00000137312_ENSG00000167191	0.631218	0.695188	0.0005267	0.00041586
ENSG00000137312_ENSG00000174564	0.637472	0.447568	0.0235993	0.0218001
ENSG00000137312_ENSG00000198933	0.594742	0.442954	0.0244385	0.0233452
ENSG00000143184_ENSG00000167191	0.597063	0.668155	0.000833658	0.000692996
ENSG00000143184_ENSG00000174564	0.602169	0.473014	0.0159995	0.0151214
ENSG00000143184_ENSG00000198933	0.577079	0.512468	0.00918652	0.00872423
ENSG00000167191_ENSG00000174564	0.623717	0.573482	0.00386551	0.00346747
ENSG00000167191_ENSG00000198933	0.585043	0.424711	0.0295901	0.0293028
ENSG00000174564_ENSG00000198933	0.605932	0.411653	0.0356585	0.0343653
ENSG00000102962_ENSG00000106683_ENSG00000107281	0.629801	0.644897	0.00130714	0.00101762
ENSG00000102962_ENSG00000106683_ENSG00000114738	0.685332	0.877259	2.71181e-05	1.39794e-05
ENSG00000102962_ENSG00000106683_ENSG00000137312	0.664859	0.799887	0.000116875	7.26965e-05
ENSG00000102962_ENSG00000106683_ENSG00000143184	0.685307	0.817765	9.45222e-05	5.84681e-05
ENSG00000102962_ENSG00000106683_ENSG00000167191	0.689583	1.04422	1.1949e-06	3.86048e-07
ENSG00000102962_ENSG00000106683_ENSG00000174564	0.659362	0.535544	0.00767353	0.00666661
ENSG00000102962_ENSG00000106683_ENSG00000198933	0.640037	0.515574	0.00987378	0.00894726
ENSG00000102962_ENSG00000107281_ENSG00000114738	0.657017	0.943577	7.86206e-06	3.49241e-06
ENSG00000102962_ENSG00000107281_ENSG00000137312	0.647586	0.57564	0.00388854	0.00329997
ENSG00000102962_ENSG00000107281_ENSG00000143184	0.655746	0.890161	1.51994e-05	7.42685e-06
ENSG00000102962_ENSG00000107281_ENSG00000167191	0.68863	0.967897	4.45977e-06	1.83204e-06
ENSG00000102962_ENSG00000107281_ENSG00000174564	0.646316	0.726663	0.000380726	0.000267279
ENSG00000102962_ENSG00000107281_ENSG00000198933	0.637985	0.754602	0.00020036	0.000138508
ENSG00000102962_ENSG00000114738_ENSG00000137312	0.670942	0.84858	7.40239e-05	4.41982e-05
ENSG00000102962_ENSG00000114738_ENSG00000143184	0.660828	0.82524	7.09637e-05	4.30008e-05
ENSG00000102962_ENSG00000114738_ENSG00000167191	0.692295	1.09938	4.21928e-07	1.05114e-07
ENSG00000102962_ENSG00000114738_ENSG00000174564	0.663637	0.739985	0.000374522	0.000268745
ENSG00000102962_ENSG00000114738_ENSG00000198933	0.652619	0.671514	0.000964509	0.000761931
ENSG00000102962_ENSG00000137312_ENSG00000143184	0.667522	0.720808	0.00047249	0.000349796
ENSG00000102962_ENSG00000137312_ENSG00000167191	0.703606	1.06066	1.05484e-06	3.11773e-07
ENSG00000102962_ENSG00000137312_ENSG00000174564	0.67981	0.937226	1.36519e-05	6.19805e-06
ENSG00000102962_ENSG00000137312_ENSG00000198933	0.654549	0.704138	0.00065339	0.000496617
ENSG00000102962_ENSG00000143184_ENSG00000167191	0.686138	0.990986	1.99439e-06	7.67916e-07
ENSG00000102962_ENSG00000143184_ENSG00000174564	0.680128	0.888059	3.17597e-05	1.68873e-05
ENSG00000102962_ENSG00000143184_ENSG00000198933	0.65301	0.613719	0.00220234	0.00186037
ENSG00000102962_ENSG00000167191_ENSG00000174564	0.708297	1.18306	1.03144e-07	1.69488e-08
ENSG00000102962_ENSG00000167191_ENSG00000198933	0.65814	0.68505	0.000682429	0.000529344
ENSG00000102962_ENSG00000174564_ENSG00000198933	0.660486	0.533229	0.00858795	0.00775034
ENSG00000106683_ENSG00000107281_ENSG00000114738	0.637618	0.735319	0.000292866	0.000210242
ENSG00000106683_ENSG00000107281_ENSG00000137312	0.609108	0.539353	0.00664106	0.0057664
ENSG00000106683_ENSG00000107281_ENSG00000143184	0.607984	0.531518	0.00692117	0.00619737
ENSG00000106683_ENSG00000107281_ENSG00000167191	0.613188	0.674502	0.000677	0.000536261
ENSG00000106683_ENSG00000107281_ENSG00000174564	0.60195	0.460571	0.0187887	0.0175655
ENSG00000106683_ENSG00000107281_ENSG00000198933	0.594694	0.683497	0.000577902	0.00044469
ENSG00000106683_ENSG00000114738_ENSG00000137312	0.675095	1.017	2.27865e-06	7.93324e-07
ENSG00000106683_ENSG00000114738_ENSG00000143184	0.651715	1.03157	8.73699e-07	2.93239e-07
ENSG00000106683_ENSG00000114738_ENSG00000167191	0.643897	0.803451	7.80437e-05	5.20183e-05
ENSG00000106683_ENSG00000114738_ENSG00000174564	0.645045	0.762941	0.000189358	0.000127956
ENSG00000106683_ENSG00000114738_ENSG00000198933	0.62682	0.725724	0.000320353	0.000239615
ENSG00000106683_ENSG00000137312_ENSG00000143184	0.618929	0.50927	0.00961143	0.00860045
ENSG00000106683_ENSG00000137312_ENSG00000167191	0.632464	0.803728	7.54273e-05	4.73685e-05
ENSG00000106683_ENSG00000137312_ENSG00000174564	0.635737	0.511706	0.00991036	0.00877424
ENSG00000106683_ENSG00000137312_ENSG00000198933	0.603904	0.532583	0.00678686	0.00595354
ENSG00000106683_ENSG00000143184_ENSG00000167191	0.614312	0.765513	0.000142468	0.000103471
ENSG00000106683_ENSG00000143184_ENSG00000174564	0.618025	0.532814	0.00680911	0.00608953
ENSG00000106683_ENSG00000143184_ENSG00000198933	0.590663	0.471754	0.0158074	0.0148844
ENSG00000106683_ENSG00000167191_ENSG00000174564	0.626429	0.525314	0.00811745	0.00753898
ENSG00000106683_ENSG00000167191_ENSG00000198933	0.592739	0.27327	0.158588	0.159262
ENSG00000106683_ENSG00000174564_ENSG00000198933	0.598407	0.335127	0.0863838	0.0843028
ENSG00000107281_ENSG00000114738_ENSG00000137312	0.647366	0.724814	0.000362707	0.000269009
ENSG00000107281_ENSG00000114738_ENSG00000143184	0.630045	0.777398	0.000119877	8.05296e-05
ENSG00000107281_ENSG00000114738_ENSG00000167191	0.657676	1.01251	1.17978e-06	4.17375e-07
ENSG00000107281_ENSG00000114738_ENSG00000174564	0.643262	0.791271	0.000107436	6.94319e-05
ENSG00000107281_ENSG00000114738_ENSG00000198933	0.636666	0.799144	7.10996e-05	4.58769e-05
ENSG00000107281_ENSG00000137312_ENSG00000143184	0.611771	0.568509	0.00402516	0.00354352
ENSG00000107281_ENSG00000137312_ENSG00000167191	0.644361	0.844542	3.95054e-05	2.35931e-05
ENSG00000107281_ENSG00000137312_ENSG00000174564	0.625452	0.352941	0.0718093	0.0683747
ENSG00000107281_ENSG00000137312_ENSG00000198933	0.612821	0.532573	0.00707495	0.00642423
ENSG00000107281_ENSG00000143184_ENSG00000167191	0.623669	0.822433	5.16828e-05	3.27869e-05
ENSG00000107281_ENSG00000143184_ENSG00000174564	0.623791	0.714501	0.000372346	0.000266027
ENSG00000107281_ENSG00000143184_ENSG00000198933	0.607666	0.705861	0.000411285	0.000321868
ENSG00000107281_ENSG00000167191_ENSG00000174564	0.636934	0.804479	8.39087e-05	5.33967e-05
ENSG00000107281_ENSG00000167191_ENSG00000198933	0.60752	0.65915	0.000919787	0.00077116
ENSG00000107281_ENSG00000174564_ENSG00000198933	0.622911	0.798702	8.01944e-05	4.9686e-05
ENSG00000114738_ENSG00000137312_ENSG00000143184	0.641894	0.688219	0.000603926	0.000474522
ENSG00000114738_ENSG00000137312_ENSG00000167191	0.658776	1.02755	1.17194e-06	4.19716e-07
ENSG00000114738_ENSG00000137312_ENSG00000174564	0.672628	0.846658	5.22521e-05	3.03357e-05
ENSG00000114738_ENSG00000137312_ENSG00000198933	0.642211	0.801908	9.11086e-05	6.00993e-05
ENSG00000114738_ENSG00000143184_ENSG00000167191	0.613847	0.635459	0.00137855	0.00117978
ENSG00000114738_ENSG00000143184_ENSG00000174564	0.632317	0.758976	0.000175208	0.000122133
ENSG00000114738_ENSG00000143184_ENSG00000198933	0.607495	0.647127	0.00117863	0.00100678
ENSG00000114738_ENSG00000167191_ENSG00000174564	0.647586	0.88394	1.9543e-05	1.11304e-05
ENSG00000114738_ENSG00000167191_ENSG00000198933	0.616755	0.706994	0.000426984	0.000345768
ENSG00000114738_ENSG00000174564_ENSG00000198933	0.638376	0.71615	0.000381915	0.000284398
ENSG00000137312_ENSG00000143184_ENSG00000167191	0.62941	0.871492	2.18839e-05	1.24402e-05
ENSG00000137312_ENSG00000143184_ENSG00000174564	0.644581	0.642077	0.0014523	0.00119637
ENSG00000137312_ENSG00000143184_ENSG00000198933	0.602023	0.483037	0.0145102	0.0136183
ENSG00000137312_ENSG00000167191_ENSG00000174564	0.66288	0.854809	3.3383e-05	1.92443e-05
ENSG00000137312_ENSG00000167191_ENSG00000198933	0.620102	0.500526	0.0111112	0.0103616
ENSG00000137312_ENSG00000174564_ENSG00000198933	0.63884	0.637021	0.00172071	0.00142955
ENSG00000143184_ENSG00000167191_ENSG00000174564	0.634736	0.742365	0.000257781	0.000185643
ENSG00000143184_ENSG00000167191_ENSG00000198933	0.599775	0.643739	0.00120766	0.00105493
ENSG00000143184_ENSG00000174564_ENSG00000198933	0.624328	0.627481	0.00164723	0.00138158
ENSG00000167191_ENSG00000174564_ENSG00000198933	0.620248	0.528214	0.00728629	0.00674047
ENSG00000102962_ENSG00000106683_ENSG00000107281_ENSG00000114738	0.673776	0.785449	0.00014103	8.97713e-05
ENSG00000102962_ENSG00000106683_ENSG00000107281_ENSG00000137312	0.650933	0.739528	0.000331714	0.00022907
ENSG00000102962_ENSG00000106683_ENSG00000107281_ENSG00000143184	0.663662	0.695611	0.000568915	0.000416426
ENSG00000102962_ENSG00000106683_ENSG00000107281_ENSG00000167191	0.682327	0.855689	3.23598e-05	1.75987e-05
ENSG00000102962_ENSG00000106683_ENSG00000107281_ENSG00000174564	0.644801	0.832438	7.03621e-05	4.02229e-05
ENSG00000102962_ENSG00000106683_ENSG00000107281_ENSG00000198933	0.64055	0.826744	5.20956e-05	3.08629e-05
ENSG00000102962_ENSG00000106683_ENSG00000114738_ENSG00000137312	0.705096	1.02102	3.679e-06	1.30852e-06
ENSG00000102962_ENSG00000106683_ENSG00000114738_ENSG00000143184	0.717263	1.12427	3.21248e-07	7.18747e-08
ENSG00000102962_ENSG00000106683_ENSG00000114738_ENSG00000167191	0.721709	1.07378	7.76006e-07	2.16674e-07
ENSG00000102962_ENSG00000106683_ENSG00000114738_ENSG00000174564	0.693565	1.00749	3.60558e-06	1.27473e-06
ENSG00000102962_ENSG00000106683_ENSG00000114738_ENSG00000198933	0.687262	1.03368	1.55394e-06	5.05347e-07
ENSG00000102962_ENSG00000106683_ENSG00000137312_ENSG00000143184	0.688288	0.970844	5.13588e-06	2.01461e-06
ENSG00000102962_ENSG00000106683_ENSG00000137312_ENSG00000167191	0.703435	1.34301	4.143e-09	2.48712e-10
ENSG00000102962_ENSG00000106683_ENSG00000137312_ENSG00000174564	0.681105	0.764403	0.000231432	0.000154499
ENSG00000102962_ENSG00000106683_ENSG00000137312_ENSG00000198933	0.662245	0.917282	1.15703e-05	5.31503e-06
ENSG00000102962_ENSG00000106683_ENSG00000143184_ENSG00000167191	0.69806	1.03448	1.19811e-06	3.983e-07
ENSG00000102962_ENSG00000106683_ENSG00000143184_ENSG00000174564	0.691293	1.00574	2.91962e-06	1.01494e-06
ENSG00000102962_ENSG00000106683_ENSG00000143184_ENSG00000198933	0.668523	0.841641	4.289e-05	2.46598e-05
ENSG00000102962_ENSG00000106683_ENSG00000167191_ENSG00000174564	0.707075	1.17661	8.70101e-08	1.44591e-08
ENSG00000102962_ENSG00000106683_ENSG00000167191_ENSG00000198933	0.660119	0.861589	3.75196e-05	2.18522e-05
ENSG00000102962_ENSG00000106683_ENSG00000174564_ENSG00000198933	0.657432	0.647783	0.00158134	0.0012708
ENSG00000102962_ENSG00000107281_ENSG00000114738_ENSG00000137312	0.676121	0.886985	3.28998e-05	1.77696e-05
ENSG00000102962_ENSG00000107281_ENSG00000114738_ENSG00000143184	0.678809	1.11216	3.07074e-07	6.96748e-08
ENSG00000102962_ENSG00000107281_ENSG00000114738_ENSG00000167191	0.713696	1.12593	3.00329e-07	6.7412e-08
ENSG00000102962_ENSG00000107281_ENSG00000114738_ENSG00000174564	0.675853	0.92456	1.46835e-05	7.03037e-06
ENSG00000102962_ENSG00000107281_ENSG00000114738_ENSG00000198933	0.668548	0.966233	4.6402e-06	1.90589e-06
ENSG00000102962_ENSG00000107281_ENSG00000137312_ENSG00000143184	0.665665	0.825976	5.99063e-05	3.60517e-05
ENSG00000102962_ENSG00000107281_ENSG00000137312_ENSG00000167191	0.702531	1.23474	4.21628e-08	5.25041e-09
ENSG00000102962_ENSG00000107281_ENSG00000137312_ENSG00000174564	0.668694	0.747107	0.000287443	0.000196942
ENSG00000102962_ENSG00000107281_ENSG00000137312_ENSG00000198933	0.65599	0.613162	0.00223048	0.00188881
ENSG00000102962_ENSG00000107281_ENSG00000143184_ENSG00000167191	0.699013	1.07527	3.14765e-07	8.71137e-08
ENSG00000102962_ENSG00000107281_ENSG00000143184_ENSG00000174564	0.677343	0.971991	3.33113e-06	1.26193e-06
ENSG00000102962_ENSG00000107281_ENSG00000143184_ENSG00000198933	0.664101	0.818838	6.10708e-05	3.72293e-05
ENSG00000102962_ENSG00000107281_ENSG00000167191_ENSG00000174564	0.702726	1.15483	1.51388e-07	2.90803e-08
ENSG00000102962_ENSG00000107281_ENSG00000167191_ENSG00000198933	0.666496	0.96634	3.91061e-06	1.62396e-06
ENSG00000102962_ENSG00000107281_ENSG00000174564_ENSG00000198933	0.666984	0.879375	2.24538e-05	1.14609e-05
ENSG00000102962_ENSG00000114738_ENSG00000137312_ENSG00000143184	0.687897	0.97867	5.32058e-06	2.15482e-06
ENSG00000102962_ENSG00000114738_ENSG00000137312_ENSG00000167191	0.717678	1.2016	6.55048e-08	9.73959e-09
ENSG00000102962_ENSG00000114738_ENSG00000137312_ENSG00000174564	0.693003	1.03913	3.31303e-06	1.15853e-06
ENSG00000102962_ENSG00000114738_ENSG00000137312_ENSG00000198933	0.682327	0.919948	1.65154e-05	8.12465e-06
ENSG00000102962_ENSG00000114738_ENSG00000143184_ENSG00000167191	0.696081	1.07596	5.67692e-07	1.54119e-07
ENSG00000102962_ENSG00000114738_ENSG00000143184_ENSG00000174564	0.684037	1.03623	1.47551e-06	4.74155e-07
ENSG00000102962_ENSG00000114738_ENSG00000143184_ENSG00000198933	0.675437	0.943283	6.58071e-06	2.91614e-06
ENSG00000102962_ENSG00000114738_ENSG00000167191_ENSG00000174564	0.713354	1.10106	7.46764e-07	1.93029e-07
ENSG00000102962_ENSG00000114738_ENSG00000167191_ENSG00000198933	0.680372	0.99236	2.53348e-06	9.53171e-07
ENSG00000102962_ENSG00000114738_ENSG00000174564_ENSG00000198933	0.685136	0.846785	5.40584e-05	3.14373e-05
ENSG00000102962_ENSG00000137312_ENSG00000143184_ENSG00000167191	0.698158	1.19533	3.90087e-08	5.70767e-09
ENSG00000102962_ENSG00000137312_ENSG00000143184_ENSG00000174564	0.696277	0.99914	4.36166e-06	1.68168e-06
ENSG00000102962_ENSG00000137312_ENSG00000143184_ENSG00000198933	0.663759	0.762193	0.000216781	0.000149498
ENSG00000102962_ENSG00000137312_ENSG00000167191_ENSG00000174564	0.726351	1.37339	5.26216e-09	2.76539e-10
ENSG00000102962_ENSG00000137312_ENSG00000167191_ENSG00000198933	0.681863	0.922342	1.03087e-05	4.93798e-06
ENSG00000102962_ENSG00000137312_ENSG00000174564_ENSG00000198933	0.687628	0.771994	0.00023481	0.000162094
ENSG00000102962_ENSG00000143184_ENSG00000167191_ENSG00000174564	0.709689	1.35684	2.97251e-09	1.61837e-10
ENSG00000102962_ENSG00000143184_ENSG00000167191_ENSG00000198933	0.670966	0.913049	9.84117e-06	4.95652e-06
ENSG00000102962_ENSG00000143184_ENSG00000174564_ENSG00000198933	0.683622	0.823788	7.11208e-05	4.34624e-05
ENSG00000102962_ENSG00000167191_ENSG00000174564_ENSG00000198933	0.686993	0.928954	8.86864e-06	4.13283e-06
ENSG00000106683_ENSG00000107281_ENSG00000114738_ENSG00000137312	0.657163	0.736928	0.000287547	0.000197922
ENSG00000106683_ENSG00000107281_ENSG00000114738_ENSG00000143184	0.662831	0.954043	3.71384e-06	1.55388e-06
ENSG00000106683_ENSG00000107281_ENSG00000114738_ENSG00000167191	0.66354	0.893956	1.25568e-05	6.58308e-06
ENSG00000106683_ENSG00000107281_ENSG00000114738_ENSG00000174564	0.646975	0.705061	0.000474623	0.000342443
ENSG00000106683_ENSG00000107281_ENSG00000114738_ENSG00000198933	0.641405	0.572317	0.00377474	0.00329395
ENSG00000106683_ENSG00000107281_ENSG00000137312_ENSG00000143184	0.621421	0.52154	0.00827323	0.00730174
ENSG00000106683_ENSG00000107281_ENSG00000137312_ENSG00000167191	0.63928	0.738475	0.00023649	0.000168392
ENSG00000106683_ENSG00000107281_ENSG00000137312_ENSG00000174564	0.628726	0.488231	0.0134554	0.0121214
ENSG00000106683_ENSG00000107281_ENSG00000137312_ENSG00000198933	0.613334	0.506427	0.0100381	0.00897198
ENSG00000106683_ENSG00000107281_ENSG00000143184_ENSG00000167191	0.623522	0.788349	8.86982e-05	6.03502e-05
ENSG00000106683_ENSG00000107281_ENSG00000143184_ENSG00000174564	0.622887	0.570716	0.00374319	0.00325204
ENSG00000106683_ENSG00000107281_ENSG00000143184_ENSG00000198933	0.604564	0.667851	0.000776201	0.000616511
ENSG00000106683_ENSG00000107281_ENSG00000167191_ENSG00000174564	0.632341	0.740611	0.000226508	0.00016233
ENSG00000106683_ENSG00000107281_ENSG00000167191_ENSG00000198933	0.609596	0.727638	0.000288432	0.000216771
ENSG00000106683_ENSG00000107281_ENSG00000174564_ENSG00000198933	0.611917	0.613605	0.00198315	0.00166582
ENSG00000106683_ENSG00000114738_ENSG00000137312_ENSG00000143184	0.676439	1.17368	6.83072e-08	1.16129e-08
ENSG00000106683_ENSG00000114738_ENSG00000137312_ENSG00000167191	0.677172	1.03408	1.21661e-06	3.95477e-07
ENSG00000106683_ENSG00000114738_ENSG00000137312_ENSG00000174564	0.685845	0.97851	4.31273e-06	1.62879e-06
ENSG00000106683_ENSG00000114738_ENSG00000137312_ENSG00000198933	0.654305	0.835288	5.64281e-05	3.4013e-05
ENSG00000106683_ENSG00000114738_ENSG00000143184_ENSG00000167191	0.646975	0.887924	1.45245e-05	7.85793e-06
ENSG00000106683_ENSG00000114738_ENSG00000143184_ENSG00000174564	0.663466	0.889453	1.58729e-05	8.5161e-06
ENSG00000106683_ENSG00000114738_ENSG00000143184_ENSG00000198933	0.643555	0.802611	8.54462e-05	5.63646e-05
ENSG00000106683_ENSG00000114738_ENSG00000167191_ENSG00000174564	0.664785	0.828271	5.7131e-05	3.5665e-05
ENSG00000106683_ENSG00000114738_ENSG00000167191_ENSG00000198933	0.634516	0.563551	0.00434365	0.00396535
ENSG00000106683_ENSG00000114738_ENSG00000174564_ENSG00000198933	0.646096	0.810459	8.19151e-05	5.28117e-05
ENSG00000106683_ENSG00000137312_ENSG00000143184_ENSG00000167191	0.634052	0.803339	6.90852e-05	4.39856e-05
ENSG00000106683_ENSG00000137312_ENSG00000143184_ENSG00000174564	0.644142	0.52649	0.0079676	0.00703972
ENSG00000106683_ENSG00000137312_ENSG00000143184_ENSG00000198933	0.61028	0.532668	0.00699217	0.00631145
ENSG00000106683_ENSG00000137312_ENSG00000167191_ENSG00000174564	0.654012	0.686027	0.000667483	0.000517239
ENSG00000106683_ENSG00000137312_ENSG00000167191_ENSG00000198933	0.618636	0.66234	0.000904627	0.000720474
ENSG00000106683_ENSG00000137312_ENSG00000174564_ENSG00000198933	0.628921	0.524597	0.00793473	0.00700682
ENSG00000106683_ENSG00000143184_ENSG00000167191_ENSG00000174564	0.639671	0.731106	0.000289834	0.000217663
ENSG00000106683_ENSG00000143184_ENSG00000167191_ENSG00000198933	0.606225	0.441772	0.0234955	0.0231386
ENSG00000106683_ENSG00000143184_ENSG00000174564_ENSG00000198933	0.61954	0.510095	0.00951737	0.0087325
ENSG00000106683_ENSG00000167191_ENSG00000174564_ENSG00000198933	0.620346	0.482945	0.0141417	0.01353
ENSG00000107281_ENSG00000114738_ENSG00000137312_ENSG00000143184	0.653645	0.896292	1.53688e-05	7.79049e-06
ENSG00000107281_ENSG00000114738_ENSG00000137312_ENSG00000167191	0.680177	1.30014	4.65833e-09	4.01589e-10
ENSG00000107281_ENSG00000114738_ENSG00000137312_ENSG00000174564	0.672237	0.86298	3.14527e-05	1.72985e-05
ENSG00000107281_ENSG00000114738_ENSG00000137312_ENSG00000198933	0.64959	0.957799	4.59854e-06	1.93692e-06
ENSG00000107281_ENSG00000114738_ENSG00000143184_ENSG00000167191	0.652668	1.08325	2.53272e-07	7.24419e-08
ENSG00000107281_ENSG00000114738_ENSG00000143184_ENSG00000174564	0.658214	0.807075	7.10644e-05	4.44919e-05
ENSG00000107281_ENSG00000114738_ENSG00000143184_ENSG00000198933	0.647489	1.0037	1.34441e-06	4.78223e-07
ENSG00000107281_ENSG00000114738_ENSG00000167191_ENSG00000174564	0.675755	1.09126	3.35632e-07	8.84695e-08
ENSG00000107281_ENSG00000114738_ENSG00000167191_ENSG00000198933	0.641894	0.917465	7.3473e-06	3.76814e-06
ENSG00000107281_ENSG00000114738_ENSG00000174564_ENSG00000198933	0.666105	0.856331	3.62379e-05	2.03569e-05
ENSG00000107281_ENSG00000137312_ENSG00000143184_ENSG00000167191	0.641454	0.873768	2.07486e-05	1.14973e-05
ENSG00000107281_ENSG00000137312_ENSG00000143184_ENSG00000174564	0.640843	0.724255	0.000332087	0.000234886
ENSG00000107281_ENSG00000137312_ENSG00000143184_ENSG00000198933	0.615875	0.695078	0.000525676	0.000400394
ENSG00000107281_ENSG00000137312_ENSG00000167191_ENSG00000174564	0.662636	0.988518	2.47799e-06	9.66905e-07
ENSG00000107281_ENSG00000137312_ENSG00000167191_ENSG00000198933	0.633416	0.803743	7.4734e-05	4.8697e-05
ENSG00000107281_ENSG00000137312_ENSG00000174564_ENSG00000198933	0.641479	0.768954	0.000141126	9.28683e-05
ENSG00000107281_ENSG00000143184_ENSG00000167191_ENSG00000174564	0.648148	0.82603	4.99366e-05	3.08005e-05
ENSG00000107281_ENSG00000143184_ENSG00000167191_ENSG00000198933	0.618098	0.70502	0.000400489	0.000318435
ENSG00000107281_ENSG00000143184_ENSG00000174564_ENSG00000198933	0.640379	0.835418	4.34306e-05	2.54957e-05
ENSG00000107281_ENSG00000167191_ENSG00000174564_ENSG00000198933	0.631095	0.737276	0.000249097	0.000181496
ENSG00000114738_ENSG00000137312_ENSG00000143184_ENSG00000167191	0.651495	0.928878	6.61266e-06	3.09282e-06
ENSG00000114738_ENSG00000137312_ENSG00000143184_ENSG00000174564	0.676634	1.10829	2.58449e-07	6.01892e-08
ENSG00000114738_ENSG00000137312_ENSG00000143184_ENSG00000198933	0.643311	0.680121	0.000701654	0.000559574
ENSG00000114738_ENSG00000137312_ENSG00000167191_ENSG00000174564	0.684403	1.03922	1.08197e-06	3.50182e-07
ENSG00000114738_ENSG00000137312_ENSG00000167191_ENSG00000198933	0.650665	0.817865	6.00622e-05	3.83791e-05
ENSG00000114738_ENSG00000137312_ENSG00000174564_ENSG00000198933	0.673483	0.834618	4.98681e-05	2.9712e-05
ENSG00000114738_ENSG00000143184_ENSG00000167191_ENSG00000174564	0.64959	0.895161	1.40578e-05	7.59685e-06
ENSG00000114738_ENSG00000143184_ENSG00000167191_ENSG00000198933	0.618953	0.658494	0.000920479	0.000791925
ENSG00000114738_ENSG00000143184_ENSG00000174564_ENSG00000198933	0.645925	0.769523	0.000139149	9.57682e-05
ENSG00000114738_ENSG00000167191_ENSG00000174564_ENSG00000198933	0.64766	1.02588	1.18223e-06	4.27322e-07
ENSG00000137312_ENSG00000143184_ENSG00000167191_ENSG00000174564	0.66007	0.858653	3.07065e-05	1.76271e-05
ENSG00000137312_ENSG00000143184_ENSG00000167191_ENSG00000198933	0.619051	0.614741	0.00195045	0.00168854
ENSG00000137312_ENSG00000143184_ENSG00000174564_ENSG00000198933	0.645168	0.687973	0.000698794	0.000546184
ENSG00000137312_ENSG00000167191_ENSG00000174564_ENSG00000198933	0.648881	0.647278	0.00119622	0.000986728
ENSG00000143184_ENSG00000167191_ENSG00000174564_ENSG00000198933	0.633172	0.847447	3.4879e-05	2.14778e-05
ENSG00000102962_ENSG00000106683_ENSG00000107281_ENSG00000114738_ENSG00000137312	0.692783	0.910235	2.00297e-05	9.69196e-06
ENSG00000102962_ENSG00000106683_ENSG00000107281_ENSG00000114738_ENSG00000143184	0.708614	1.11991	2.54858e-07	5.30502e-08
ENSG00000102962_ENSG00000106683_ENSG00000107281_ENSG00000114738_ENSG00000167191	0.721587	1.21485	4.69389e-08	6.38501e-09
ENSG00000102962_ENSG00000106683_ENSG00000107281_ENSG00000114738_ENSG00000174564	0.683084	0.848834	5.02394e-05	2.78683e-05
ENSG00000102962_ENSG00000106683_ENSG00000107281_ENSG00000114738_ENSG00000198933	0.67832	1.04536	9.12622e-07	2.62697e-07
ENSG00000102962_ENSG00000106683_ENSG00000107281_ENSG00000137312_ENSG00000143184	0.675291	0.759119	0.000203844	0.000134973
ENSG00000102962_ENSG00000106683_ENSG00000107281_ENSG00000137312_ENSG00000167191	0.697205	0.950337	6.6701e-06	2.75695e-06
ENSG00000102962_ENSG00000106683_ENSG00000107281_ENSG00000137312_ENSG00000174564	0.665738	0.727312	0.00041446	0.000292305
ENSG00000102962_ENSG00000106683_ENSG00000107281_ENSG00000137312_ENSG00000198933	0.657139	0.780791	0.00013359	8.57723e-05
ENSG00000102962_ENSG00000106683_ENSG00000107281_ENSG00000143184_ENSG00000167191	0.694762	0.980922	3.37596e-06	1.3524e-06
ENSG00000102962_ENSG00000106683_ENSG00000107281_ENSG00000143184_ENSG00000174564	0.67446	0.8279	6.56536e-05	3.78517e-05
ENSG00000102962_ENSG00000106683_ENSG00000107281_ENSG00000143184_ENSG00000198933	0.663466	0.816164	6.46329e-05	3.91709e-05
ENSG00000102962_ENSG00000106683_ENSG00000107281_ENSG00000167191_ENSG00000174564	0.692881	0.937707	7.32752e-06	3.13049e-06
ENSG00000102962_ENSG00000106683_ENSG00000107281_ENSG00000167191_ENSG00000198933	0.664541	0.898168	1.48263e-05	7.71879e-06
ENSG00000102962_ENSG00000106683_ENSG00000107281_ENSG00000174564_ENSG00000198933	0.658165	0.855322	3.23218e-05	1.71906e-05
ENSG00000102962_ENSG00000106683_ENSG00000114738_ENSG00000137312_ENSG00000143184	0.724421	1.01222	3.29792e-06	1.21863e-06
ENSG00000102962_ENSG00000106683_ENSG00000114738_ENSG00000137312_ENSG00000167191	0.736148	1.48139	1.131e-09	2.68106e-11
ENSG00000102962_ENSG00000106683_ENSG00000114738_ENSG00000137312_ENSG00000174564	0.717458	1.23919	5.88657e-08	7.26692e-09
ENSG00000102962_ENSG00000106683_ENSG00000114738_ENSG00000137312_ENSG00000198933	0.701554	1.3253	1.05083e-08	7.55995e-10
ENSG00000102962_ENSG00000106683_ENSG00000114738_ENSG00000143184_ENSG00000167191	0.72811	1.54848	2.00366e-10	2.46761e-12
ENSG00000102962_ENSG00000106683_ENSG00000114738_ENSG00000143184_ENSG00000174564	0.719633	1.11917	3.57101e-07	7.83344e-08
ENSG00000102962_ENSG00000106683_ENSG00000114738_ENSG00000143184_ENSG00000198933	0.71394	1.28183	2.03779e-08	2.02641e-09
ENSG00000102962_ENSG00000106683_ENSG00000114738_ENSG00000167191_ENSG00000174564	0.73324	1.26502	3.03426e-08	3.23269e-09
ENSG00000102962_ENSG00000106683_ENSG00000114738_ENSG00000167191_ENSG00000198933	0.695153	1.08159	4.97025e-07	1.38712e-07
ENSG00000102962_ENSG00000106683_ENSG00000114738_ENSG00000174564_ENSG00000198933	0.699526	1.15027	2.33769e-07	4.48311e-08
ENSG00000102962_ENSG00000106683_ENSG00000137312_ENSG00000143184_ENSG00000167191	0.702384	1.17322	9.31339e-08	1.5718e-08
ENSG00000102962_ENSG00000106683_ENSG00000137312_ENSG00000143184_ENSG00000174564	0.702604	1.14234	1.99397e-07	3.81345e-08
ENSG00000102962_ENSG00000106683_ENSG00000137312_ENSG00000143184_ENSG00000198933	0.673776	0.878858	2.24806e-05	1.14216e-05
ENSG00000102962_ENSG00000106683_ENSG00000137312_ENSG00000167191_ENSG00000174564	0.718729	1.23683	3.96925e-08	4.87109e-09
ENSG00000102962_ENSG00000106683_ENSG00000137312_ENSG00000167191_ENSG00000198933	0.67898	0.843731	4.13653e-05	2.39408e-05
ENSG00000102962_ENSG00000106683_ENSG00000137312_ENSG00000174564_ENSG00000198933	0.679908	1.02642	1.79864e-06	5.73474e-07
ENSG00000102962_ENSG00000106683_ENSG00000143184_ENSG00000167191_ENSG00000174564	0.716066	1.06971	6.53233e-07	1.81249e-07
ENSG00000102962_ENSG00000106683_ENSG00000143184_ENSG00000167191_ENSG00000198933	0.673849	0.923301	8.58965e-06	4.20381e-06
ENSG00000102962_ENSG00000106683_ENSG00000143184_ENSG00000174564_ENSG00000198933	0.684086	0.959222	6.66248e-06	2.79833e-06
ENSG00000102962_ENSG00000106683_ENSG00000167191_ENSG00000174564_ENSG00000198933	0.679835	0.876893	2.72271e-05	1.45953e-05
ENSG00000102962_ENSG00000107281_ENSG00000114738_ENSG00000137312_ENSG00000143184	0.69161	0.944944	7.43387e-06	3.28877e-06
ENSG00000102962_ENSG00000107281_ENSG00000114738_ENSG00000137312_ENSG00000167191	0.725643	1.36689	3.63319e-09	1.88741e-10
ENSG00000102962_ENSG00000107281_ENSG00000114738_ENSG00000137312_ENSG00000174564	0.699062	1.07123	1.14534e-06	3.36092e-07
ENSG00000102962_ENSG00000107281_ENSG00000114738_ENSG00000137312_ENSG00000198933	0.683402	0.794827	0.000113213	7.36182e-05
ENSG00000102962_ENSG00000107281_ENSG00000114738_ENSG00000143184_ENSG00000167191	0.718875	1.38797	1.28585e-09	5.36919e-11
ENSG00000102962_ENSG00000107281_ENSG00000114738_ENSG00000143184_ENSG00000174564	0.698769	1.05047	8.05784e-07	2.36531e-07
ENSG00000102962_ENSG00000107281_ENSG00000114738_ENSG00000143184_ENSG00000198933	0.690487	1.05402	7.35714e-07	2.16673e-07
ENSG00000102962_ENSG00000107281_ENSG00000114738_ENSG00000167191_ENSG00000174564	0.730089	1.31042	1.55603e-08	1.26445e-09
ENSG00000102962_ENSG00000107281_ENSG00000114738_ENSG00000167191_ENSG00000198933	0.698256	1.03805	8.9722e-07	2.8692e-07
ENSG00000102962_ENSG00000107281_ENSG00000114738_ENSG00000174564_ENSG00000198933	0.695568	0.967924	4.45516e-06	1.82888e-06
ENSG00000102962_ENSG00000107281_ENSG00000137312_ENSG00000143184_ENSG00000167191	0.705145	1.17602	8.70501e-08	1.45549e-08
ENSG00000102962_ENSG00000107281_ENSG00000137312_ENSG00000143184_ENSG00000174564	0.688068	0.904466	1.51921e-05	7.24597e-06
ENSG00000102962_ENSG00000107281_ENSG00000137312_ENSG00000143184_ENSG00000198933	0.668328	0.782073	0.00012879	8.52658e-05
ENSG00000102962_ENSG00000107281_ENSG00000137312_ENSG00000167191_ENSG00000174564	0.71824	1.25753	3.65186e-08	4.12562e-09
ENSG00000102962_ENSG00000107281_ENSG00000137312_ENSG00000167191_ENSG00000198933	0.686456	1.01247	1.96158e-06	6.89156e-07
ENSG00000102962_ENSG00000107281_ENSG00000137312_ENSG00000174564_ENSG00000198933	0.681985	0.852688	3.96741e-05	2.18427e-05
ENSG00000102962_ENSG00000107281_ENSG00000143184_ENSG00000167191_ENSG00000174564	0.714258	1.21775	3.10628e-08	4.0961e-09
ENSG00000102962_ENSG00000107281_ENSG00000143184_ENSG00000167191_ENSG00000198933	0.679371	1.09078	2.69591e-07	7.0767e-08
ENSG00000102962_ENSG00000107281_ENSG00000143184_ENSG00000174564_ENSG00000198933	0.691146	1.16895	7.61778e-08	1.29451e-08
ENSG00000102962_ENSG00000107281_ENSG00000167191_ENSG00000174564_ENSG00000198933	0.688434	1.01023	1.74332e-06	6.23351e-07
ENSG00000102962_ENSG00000114738_ENSG00000137312_ENSG00000143184_ENSG00000167191	0.717385	1.47964	3.29976e-10	6.65118e-12
ENSG00000102962_ENSG00000114738_ENSG00000137312_ENSG00000143184_ENSG00000174564	0.711864	1.12209	4.53363e-07	1.05172e-07
ENSG00000102962_ENSG00000114738_ENSG00000137312_ENSG00000143184_ENSG00000198933	0.693125	1.02225	1.99075e-06	6.84996e-07
ENSG00000102962_ENSG00000114738_ENSG00000137312_ENSG00000167191_ENSG00000174564	0.733485	1.3958	2.93529e-09	1.26277e-10
ENSG00000102962_ENSG00000114738_ENSG00000137312_ENSG00000167191_ENSG00000198933	0.705976	1.21581	4.59707e-08	6.33525e-09
ENSG00000102962_ENSG00000114738_ENSG00000137312_ENSG00000174564_ENSG00000198933	0.710422	1.01077	2.65056e-06	9.48904e-07
ENSG00000102962_ENSG00000114738_ENSG00000143184_ENSG00000167191_ENSG00000174564	0.713989	1.42867	7.33593e-10	2.23657e-11
ENSG00000102962_ENSG00000114738_ENSG00000143184_ENSG00000167191_ENSG00000198933	0.685429	1.06621	4.57525e-07	1.31724e-07
ENSG00000102962_ENSG00000114738_ENSG00000143184_ENSG00000174564_ENSG00000198933	0.700601	1.04779	1.10344e-06	3.37362e-07
ENSG00000102962_ENSG00000114738_ENSG00000167191_ENSG00000174564_ENSG00000198933	0.705096	0.981868	3.94981e-06	1.56893e-06
ENSG00000102962_ENSG00000137312_ENSG00000143184_ENSG00000167191_ENSG00000174564	0.722467	1.53141	3.08221e-10	4.25291e-12
ENSG00000102962_ENSG00000137312_ENSG00000143184_ENSG00000167191_ENSG00000198933	0.680372	0.92828	7.59707e-06	3.52183e-06
ENSG00000102962_ENSG00000137312_ENSG00000143184_ENSG00000174564_ENSG00000198933	0.695324	1.01813	2.17123e-06	7.58959e-07
ENSG00000102962_ENSG00000137312_ENSG00000167191_ENSG00000174564_ENSG00000198933	0.706806	1.06579	9.38443e-07	2.73878e-07
ENSG00000102962_ENSG00000143184_ENSG00000167191_ENSG00000174564_ENSG00000198933	0.697059	0.992708	2.17718e-06	8.32162e-07
ENSG00000106683_ENSG00000107281_ENSG00000114738_ENSG00000137312_ENSG00000143184	0.669549	0.856247	3.19756e-05	1.73076e-05
ENSG00000106683_ENSG00000107281_ENSG00000114738_ENSG00000137312_ENSG00000167191	0.680983	0.974759	3.17264e-06	1.23942e-06
ENSG00000106683_ENSG00000107281_ENSG00000114738_ENSG00000137312_ENSG00000174564	0.669525	0.756445	0.000213267	0.000142323
ENSG00000106683_ENSG00000107281_ENSG00000114738_ENSG00000137312_ENSG00000198933	0.655746	0.637372	0.00147812	0.00121031
ENSG00000106683_ENSG00000107281_ENSG00000114738_ENSG00000143184_ENSG00000167191	0.668792	1.19736	2.16813e-08	3.33719e-09
ENSG00000106683_ENSG00000107281_ENSG00000114738_ENSG00000143184_ENSG00000174564	0.671089	0.962682	3.04155e-06	1.189e-06
ENSG00000106683_ENSG00000107281_ENSG00000114738_ENSG00000143184_ENSG00000198933	0.657872	0.899236	1.25173e-05	6.57684e-06
ENSG00000106683_ENSG00000107281_ENSG00000114738_ENSG00000167191_ENSG00000174564	0.675242	0.953836	4.35497e-06	1.84433e-06
ENSG00000106683_ENSG00000107281_ENSG00000114738_ENSG00000167191_ENSG00000198933	0.647684	0.821752	4.83518e-05	3.07518e-05
ENSG00000106683_ENSG00000107281_ENSG00000114738_ENSG00000174564_ENSG00000198933	0.658605	0.773854	0.000138619	8.99872e-05
ENSG00000106683_ENSG00000107281_ENSG00000137312_ENSG00000143184_ENSG00000167191	0.637692	0.701029	0.000446402	0.000338701
ENSG00000106683_ENSG00000107281_ENSG00000137312_ENSG00000143184_ENSG00000174564	0.641063	0.530269	0.00725093	0.00633144
ENSG00000106683_ENSG00000107281_ENSG00000137312_ENSG00000143184_ENSG00000198933	0.6191	0.551033	0.00527098	0.00454681
ENSG00000106683_ENSG00000107281_ENSG00000137312_ENSG00000167191_ENSG00000174564	0.654183	0.7003	0.000518038	0.000381161
ENSG00000106683_ENSG00000107281_ENSG00000137312_ENSG00000167191_ENSG00000198933	0.629214	0.63091	0.00148336	0.00122458
ENSG00000106683_ENSG00000107281_ENSG00000137312_ENSG00000174564_ENSG00000198933	0.630851	0.48742	0.0135839	0.0122223
ENSG00000106683_ENSG00000107281_ENSG00000143184_ENSG00000167191_ENSG00000174564	0.642725	0.704802	0.00041724	0.000325121
ENSG00000106683_ENSG00000107281_ENSG00000143184_ENSG00000167191_ENSG00000198933	0.616779	0.730967	0.000268857	0.000201817
ENSG00000106683_ENSG00000107281_ENSG00000143184_ENSG00000174564_ENSG00000198933	0.62489	0.808216	6.88761e-05	4.28341e-05
ENSG00000106683_ENSG00000107281_ENSG00000167191_ENSG00000174564_ENSG00000198933	0.62748	0.745372	0.000241773	0.000177297
ENSG00000106683_ENSG00000114738_ENSG00000137312_ENSG00000143184_ENSG00000167191	0.671455	1.10115	2.34987e-07	5.56986e-08
ENSG00000106683_ENSG00000114738_ENSG00000137312_ENSG00000143184_ENSG00000174564	0.692148	0.950115	6.63616e-06	2.89198e-06
ENSG00000106683_ENSG00000114738_ENSG00000137312_ENSG00000143184_ENSG00000198933	0.660999	0.904173	1.53506e-05	7.69822e-06
ENSG00000106683_ENSG00000114738_ENSG00000137312_ENSG00000167191_ENSG00000174564	0.692392	1.02264	1.56448e-06	5.26495e-07
ENSG00000106683_ENSG00000114738_ENSG00000137312_ENSG00000167191_ENSG00000198933	0.65665	0.875544	1.8724e-05	1.00851e-05
ENSG00000106683_ENSG00000114738_ENSG00000137312_ENSG00000174564_ENSG00000198933	0.671211	0.806432	7.8983e-05	4.9545e-05
ENSG00000106683_ENSG00000114738_ENSG00000143184_ENSG00000167191_ENSG00000174564	0.669036	0.982165	2.30164e-06	9.42161e-07
ENSG00000106683_ENSG00000114738_ENSG00000143184_ENSG00000167191_ENSG00000198933	0.637961	0.763922	0.000144314	0.000105062
ENSG00000106683_ENSG00000114738_ENSG00000143184_ENSG00000174564_ENSG00000198933	0.660681	0.927868	7.71851e-06	3.68909e-06
ENSG00000106683_ENSG00000114738_ENSG00000167191_ENSG00000174564_ENSG00000198933	0.655111	0.638819	0.00136613	0.00116172
ENSG00000106683_ENSG00000137312_ENSG00000143184_ENSG00000167191_ENSG00000174564	0.653425	0.718754	0.000338513	0.000249663
ENSG00000106683_ENSG00000137312_ENSG00000143184_ENSG00000167191_ENSG00000198933	0.621396	0.473976	0.0152523	0.0143619
ENSG00000106683_ENSG00000137312_ENSG00000143184_ENSG00000174564_ENSG00000198933	0.637154	0.56718	0.00444422	0.00378635
ENSG00000106683_ENSG00000137312_ENSG00000167191_ENSG00000174564_ENSG00000198933	0.641503	0.723832	0.000336925	0.000249165
ENSG00000106683_ENSG00000143184_ENSG00000167191_ENSG00000174564_ENSG00000198933	0.634149	0.622821	0.00170223	0.00147856
ENSG00000107281_ENSG00000114738_ENSG00000137312_ENSG00000143184_ENSG00000167191	0.672286	1.0326	8.315e-07	2.87895e-07
ENSG00000107281_ENSG00000114738_ENSG00000137312_ENSG00000143184_ENSG00000174564	0.677832	1.04427	9.37443e-07	2.85066e-07
ENSG00000107281_ENSG00000114738_ENSG00000137312_ENSG00000143184_ENSG00000198933	0.651813	0.84798	3.3478e-05	1.94665e-05
ENSG00000107281_ENSG00000114738_ENSG00000137312_ENSG00000167191_ENSG00000174564	0.695813	1.17016	7.6422e-08	1.32681e-08
ENSG00000107281_ENSG00000114738_ENSG00000137312_ENSG00000167191_ENSG00000198933	0.664883	0.947522	4.64663e-06	2.16346e-06
ENSG00000107281_ENSG00000114738_ENSG00000137312_ENSG00000174564_ENSG00000198933	0.676903	1.03164	1.59442e-06	5.25137e-07
ENSG00000107281_ENSG00000114738_ENSG00000143184_ENSG00000167191_ENSG00000174564	0.675217	0.928559	6.34145e-06	3.01894e-06
ENSG00000107281_ENSG00000114738_ENSG00000143184_ENSG00000167191_ENSG00000198933	0.645754	0.789667	8.89096e-05	5.98694e-05
ENSG00000107281_ENSG00000114738_ENSG00000143184_ENSG00000174564_ENSG00000198933	0.680592	1.19656	3.85547e-08	5.71387e-09
ENSG00000107281_ENSG00000114738_ENSG00000167191_ENSG00000174564_ENSG00000198933	0.665274	0.976745	2.75198e-06	1.11562e-06
ENSG00000107281_ENSG00000137312_ENSG00000143184_ENSG00000167191_ENSG00000174564	0.660681	0.967101	3.84034e-06	1.58546e-06
ENSG00000107281_ENSG00000137312_ENSG00000143184_ENSG00000167191_ENSG00000198933	0.632268	0.628161	0.00156795	0.00131874
ENSG00000107281_ENSG00000137312_ENSG00000143184_ENSG00000174564_ENSG00000198933	0.646194	0.627751	0.00164236	0.00136291
ENSG00000107281_ENSG00000137312_ENSG00000167191_ENSG00000174564_ENSG00000198933	0.650322	0.905564	1.03071e-05	5.19446e-06
ENSG00000107281_ENSG00000143184_ENSG00000167191_ENSG00000174564_ENSG00000198933	0.641601	0.771356	0.000125345	8.59501e-05
ENSG00000114738_ENSG00000137312_ENSG00000143184_ENSG00000167191_ENSG00000174564	0.681545	1.01078	1.65607e-06	5.81791e-07
ENSG00000114738_ENSG00000137312_ENSG00000143184_ENSG00000167191_ENSG00000198933	0.647537	0.937068	5.38367e-06	2.57341e-06
ENSG00000114738_ENSG00000137312_ENSG00000143184_ENSG00000174564_ENSG00000198933	0.675266	0.922416	1.21991e-05	5.83771e-06
ENSG00000114738_ENSG00000137312_ENSG00000167191_ENSG00000174564_ENSG00000198933	0.673703	1.07749	4.29441e-07	1.16378e-07
ENSG00000114738_ENSG00000143184_ENSG00000167191_ENSG00000174564_ENSG00000198933	0.649077	0.939788	5.61225e-06	2.72349e-06
ENSG00000137312_ENSG00000143184_ENSG00000167191_ENSG00000174564_ENSG00000198933	0.646462	0.860231	2.45175e-05	1.41643e-05
ENSG00000102962_ENSG00000106683_ENSG00000107281_ENSG00000114738_ENSG00000137312_ENSG00000143184	0.712914	1.01631	2.3247e-06	7.79776e-07
ENSG00000102962_ENSG00000106683_ENSG00000107281_ENSG00000114738_ENSG00000137312_ENSG00000167191	0.731726	1.16628	1.58607e-07	2.91983e-08
ENSG00000102962_ENSG00000106683_ENSG00000107281_ENSG00000114738_ENSG00000137312_ENSG00000174564	0.703875	0.950918	1.00342e-05	4.27471e-06
ENSG00000102962_ENSG00000106683_ENSG00000107281_ENSG00000114738_ENSG00000137312_ENSG00000198933	0.690487	1.11748	3.685e-07	8.51138e-08
ENSG00000102962_ENSG00000106683_ENSG00000107281_ENSG00000114738_ENSG00000143184_ENSG00000167191	0.731946	1.2675	1.831e-08	1.81281e-09
ENSG00000102962_ENSG00000106683_ENSG00000107281_ENSG00000114738_ENSG00000143184_ENSG00000174564	0.713623	1.11818	3.68111e-07	8.02983e-08
ENSG00000102962_ENSG00000106683_ENSG00000107281_ENSG00000114738_ENSG00000143184_ENSG00000198933	0.704192	0.927277	7.76916e-06	3.5118e-06
ENSG00000102962_ENSG00000106683_ENSG00000107281_ENSG00000114738_ENSG00000167191_ENSG00000174564	0.728232	1.17982	1.12242e-07	1.88571e-08
ENSG00000102962_ENSG00000106683_ENSG00000107281_ENSG00000114738_ENSG00000167191_ENSG00000198933	0.699282	1.0987	2.58844e-07	6.2719e-08
ENSG00000102962_ENSG00000106683_ENSG00000107281_ENSG00000114738_ENSG00000174564_ENSG00000198933	0.694151	0.964027	4.04761e-06	1.58427e-06
ENSG00000102962_ENSG00000106683_ENSG00000107281_ENSG00000137312_ENSG00000143184_ENSG00000167191	0.700406	0.932387	9.8595e-06	4.46607e-06
ENSG00000102962_ENSG00000106683_ENSG00000107281_ENSG00000137312_ENSG00000143184_ENSG00000174564	0.687091	0.889119	2.13133e-05	1.05564e-05
ENSG00000102962_ENSG00000106683_ENSG00000107281_ENSG00000137312_ENSG00000143184_ENSG00000198933	0.67275	0.685079	0.000678902	0.000507901
ENSG00000102962_ENSG00000106683_ENSG00000107281_ENSG00000137312_ENSG00000167191_ENSG00000174564	0.707295	1.04956	1.38945e-06	4.12604e-07
ENSG00000102962_ENSG00000106683_ENSG00000107281_ENSG00000137312_ENSG00000167191_ENSG00000198933	0.67942	0.885649	1.94688e-05	1.01709e-05
ENSG00000102962_ENSG00000106683_ENSG00000107281_ENSG00000137312_ENSG00000174564_ENSG00000198933	0.671162	0.798283	0.000105648	6.52816e-05
ENSG00000102962_ENSG00000106683_ENSG00000107281_ENSG00000143184_ENSG00000167191_ENSG00000174564	0.704632	1.08467	3.68368e-07	9.52101e-08
ENSG00000102962_ENSG00000106683_ENSG00000107281_ENSG00000143184_ENSG00000167191_ENSG00000198933	0.675535	0.851747	3.18163e-05	1.92423e-05
ENSG00000102962_ENSG00000106683_ENSG00000107281_ENSG00000143184_ENSG00000174564_ENSG00000198933	0.678882	0.947649	5.78307e-06	2.36865e-06
ENSG00000102962_ENSG00000106683_ENSG00000107281_ENSG00000167191_ENSG00000174564_ENSG00000198933	0.679126	0.887756	2.17614e-05	1.1286e-05
ENSG00000102962_ENSG00000106683_ENSG00000114738_ENSG00000137312_ENSG00000143184_ENSG00000167191	0.731677	1.45335	6.70179e-10	1.76633e-11
ENSG00000102962_ENSG00000106683_ENSG00000114738_ENSG00000137312_ENSG00000143184_ENSG00000174564	0.735073	1.37389	5.2766e-09	2.81757e-10
ENSG00000102962_ENSG00000106683_ENSG00000114738_ENSG00000137312_ENSG00000143184_ENSG00000198933	0.711888	1.14002	2.11327e-07	4.33007e-08
ENSG00000102962_ENSG00000106683_ENSG00000114738_ENSG00000137312_ENSG00000167191_ENSG00000174564	0.745505	1.50153	6.72704e-10	1.28692e-11
ENSG00000102962_ENSG00000106683_ENSG00000114738_ENSG00000137312_ENSG00000167191_ENSG00000198933	0.712401	1.29089	1.0168e-08	8.72741e-10
ENSG00000102962_ENSG00000106683_ENSG00000114738_ENSG00000137312_ENSG00000174564_ENSG00000198933	0.713476	1.30288	1.85884e-08	1.59257e-09
ENSG00000102962_ENSG00000106683_ENSG00000114738_ENSG00000143184_ENSG00000167191_ENSG00000174564	0.732483	1.55478	8.58475e-11	8.41973e-13
ENSG00000102962_ENSG00000106683_ENSG00000114738_ENSG00000143184_ENSG00000167191_ENSG00000198933	0.707906	1.42467	4.8625e-10	1.60797e-11
ENSG00000102962_ENSG00000106683_ENSG00000114738_ENSG00000143184_ENSG00000174564_ENSG00000198933	0.721001	1.21756	4.45643e-08	5.92604e-09
ENSG00000102962_ENSG00000106683_ENSG00000114738_ENSG00000167191_ENSG00000174564_ENSG00000198933	0.710789	1.14948	1.6887e-07	3.30289e-08
ENSG00000102962_ENSG00000106683_ENSG00000137312_ENSG00000143184_ENSG00000167191_ENSG00000174564	0.719975	1.44641	7.73394e-10	2.05939e-11
ENSG00000102962_ENSG00000106683_ENSG00000137312_ENSG00000143184_ENSG00000167191_ENSG00000198933	0.680201	0.818885	5.88108e-05	3.71238e-05
ENSG00000102962_ENSG00000106683_ENSG00000137312_ENSG00000143184_ENSG00000174564_ENSG00000198933	0.693394	0.917945	1.1363e-05	5.21749e-06
ENSG00000102962_ENSG00000106683_ENSG00000137312_ENSG00000167191_ENSG00000174564_ENSG00000198933	0.697718	0.933536	9.54609e-06	4.3972e-06
ENSG00000102962_ENSG00000106683_ENSG00000143184_ENSG00000167191_ENSG00000174564_ENSG00000198933	0.694249	1.05856	6.79176e-07	2.05698e-07
ENSG00000102962_ENSG00000107281_ENSG00000114738_ENSG00000137312_ENSG00000143184_ENSG00000167191	0.724226	1.33548	5.1029e-09	3.32328e-10
ENSG00000102962_ENSG00000107281_ENSG00000114738_ENSG00000137312_ENSG00000143184_ENSG00000174564	0.712108	1.05622	1.18839e-06	3.59191e-07
ENSG00000102962_ENSG00000107281_ENSG00000114738_ENSG00000137312_ENSG00000143184_ENSG00000198933	0.695031	0.955622	5.83315e-06	2.50925e-06
ENSG00000102962_ENSG00000107281_ENSG00000114738_ENSG00000137312_ENSG00000167191_ENSG00000174564	0.739055	1.20569	8.7753e-08	1.3237e-08
ENSG00000102962_ENSG00000107281_ENSG00000114738_ENSG00000137312_ENSG00000167191_ENSG00000198933	0.7103	1.12105	2.48275e-07	5.51624e-08
ENSG00000102962_ENSG00000107281_ENSG00000114738_ENSG00000137312_ENSG00000174564_ENSG00000198933	0.709518	1.00826	2.77523e-06	1.00691e-06
ENSG00000102962_ENSG00000107281_ENSG00000114738_ENSG00000143184_ENSG00000167191_ENSG00000174564	0.732337	1.23356	2.09969e-08	2.53231e-09
ENSG00000102962_ENSG00000107281_ENSG00000114738_ENSG00000143184_ENSG00000167191_ENSG00000198933	0.704779	1.09553	2.4111e-07	6.23725e-08
ENSG00000102962_ENSG00000107281_ENSG00000114738_ENSG00000143184_ENSG00000174564_ENSG00000198933	0.715968	1.11164	3.1227e-07	7.26708e-08
ENSG00000102962_ENSG00000107281_ENSG00000114738_ENSG00000167191_ENSG00000174564_ENSG00000198933	0.717287	1.25459	1.72532e-08	1.81956e-09
ENSG00000102962_ENSG00000107281_ENSG00000137312_ENSG00000143184_ENSG00000167191_ENSG00000174564	0.718509	1.36387	2.39545e-09	1.19331e-10
ENSG00000102962_ENSG00000107281_ENSG00000137312_ENSG00000143184_ENSG00000167191_ENSG00000198933	0.686602	0.929434	6.15269e-06	2.91268e-06
ENSG00000102962_ENSG00000107281_ENSG00000137312_ENSG00000143184_ENSG00000174564_ENSG00000198933	0.692856	1.04921	1.06187e-06	3.226e-07
ENSG00000102962_ENSG00000107281_ENSG00000137312_ENSG00000167191_ENSG00000174564_ENSG00000198933	0.701456	1.04841	1.07933e-06	3.3093e-07
ENSG00000102962_ENSG00000107281_ENSG00000143184_ENSG00000167191_ENSG00000174564_ENSG00000198933	0.699624	1.13158	1.28605e-07	2.8191e-08
ENSG00000102962_ENSG00000114738_ENSG00000137312_ENSG00000143184_ENSG00000167191_ENSG00000174564	0.732801	1.43941	9.39724e-10	2.72632e-11
ENSG00000102962_ENSG00000114738_ENSG00000137312_ENSG00000143184_ENSG00000167191_ENSG00000198933	0.704363	1.24924	1.39252e-08	1.51777e-09
ENSG00000102962_ENSG00000114738_ENSG00000137312_ENSG00000143184_ENSG00000174564_ENSG00000198933	0.720536	1.0677	8.86187e-07	2.5446e-07
ENSG00000102962_ENSG00000114738_ENSG00000137312_ENSG00000167191_ENSG00000174564_ENSG00000198933	0.724348	1.27764	2.18666e-08	2.14916e-09
ENSG00000102962_ENSG00000114738_ENSG00000143184_ENSG00000167191_ENSG00000174564_ENSG00000198933	0.709176	1.34336	1.97992e-09	1.23563e-10
ENSG00000102962_ENSG00000137312_ENSG00000143184_ENSG00000167191_ENSG00000174564_ENSG00000198933	0.707442	1.18217	7.44391e-08	1.20682e-08
ENSG00000106683_ENSG00000107281_ENSG00000114738_ENSG00000137312_ENSG00000143184_ENSG00000167191	0.678809	1.13335	1.09617e-07	2.2472e-08
ENSG00000106683_ENSG00000107281_ENSG00000114738_ENSG00000137312_ENSG00000143184_ENSG00000174564	0.679566	0.815721	6.53639e-05	3.87021e-05
ENSG00000106683_ENSG00000107281_ENSG00000114738_ENSG00000137312_ENSG00000143184_ENSG00000198933	0.660339	0.856082	3.18889e-05	1.77763e-05
ENSG00000106683_ENSG00000107281_ENSG00000114738_ENSG00000137312_ENSG00000167191_ENSG00000174564	0.691977	1.01827	1.72564e-06	5.84089e-07
ENSG00000106683_ENSG00000107281_ENSG00000114738_ENSG00000137312_ENSG00000167191_ENSG00000198933	0.663564	0.804929	8.20267e-05	5.14895e-05
ENSG00000106683_ENSG00000107281_ENSG00000114738_ENSG00000137312_ENSG00000174564_ENSG00000198933	0.669159	0.803465	9.40081e-05	5.74264e-05
ENSG00000106683_ENSG00000107281_ENSG00000114738_ENSG00000143184_ENSG00000167191_ENSG00000174564	0.681227	1.25387	6.99076e-09	7.48299e-10
ENSG00000106683_ENSG00000107281_ENSG00000114738_ENSG00000143184_ENSG00000167191_ENSG00000198933	0.65516	0.729085	0.000266492	0.000204135
ENSG00000106683_ENSG00000107281_ENSG00000114738_ENSG00000143184_ENSG00000174564_ENSG00000198933	0.675462	1.10726	2.62532e-07	6.31118e-08
ENSG00000106683_ENSG00000107281_ENSG00000114738_ENSG00000167191_ENSG00000174564_ENSG00000198933	0.663149	0.758192	0.000171711	0.000122714
ENSG00000106683_ENSG00000107281_ENSG00000137312_ENSG00000143184_ENSG00000167191_ENSG00000174564	0.654134	0.890802	1.51236e-05	7.73206e-06
ENSG00000106683_ENSG00000107281_ENSG00000137312_ENSG00000143184_ENSG00000167191_ENSG00000198933	0.62985	0.707943	0.000392776	0.000297326
ENSG00000106683_ENSG00000107281_ENSG00000137312_ENSG00000143184_ENSG00000174564_ENSG00000198933	0.637423	0.567899	0.00420148	0.00356591
ENSG00000106683_ENSG00000107281_ENSG00000137312_ENSG00000167191_ENSG00000174564_ENSG00000198933	0.642505	0.710188	0.000398723	0.000296716
ENSG00000106683_ENSG00000107281_ENSG00000143184_ENSG00000167191_ENSG00000174564_ENSG00000198933	0.635029	0.811956	5.88135e-05	3.79557e-05
ENSG00000106683_ENSG00000114738_ENSG00000137312_ENSG00000143184_ENSG00000167191_ENSG00000174564	0.68885	1.0296	1.32349e-06	4.3381e-07
ENSG00000106683_ENSG00000114738_ENSG00000137312_ENSG00000143184_ENSG00000167191_ENSG00000198933	0.655111	1.02634	9.46005e-07	3.11526e-07
ENSG00000106683_ENSG00000114738_ENSG00000137312_ENSG00000143184_ENSG00000174564_ENSG00000198933	0.677807	0.884207	2.38213e-05	1.25363e-05
ENSG00000106683_ENSG00000114738_ENSG00000137312_ENSG00000167191_ENSG00000174564_ENSG00000198933	0.674069	0.882153	1.86185e-05	9.94614e-06
ENSG00000106683_ENSG00000114738_ENSG00000143184_ENSG00000167191_ENSG00000174564_ENSG00000198933	0.660657	0.869729	2.15671e-05	1.25374e-05
ENSG00000106683_ENSG00000137312_ENSG00000143184_ENSG00000167191_ENSG00000174564_ENSG00000198933	0.642993	0.725523	0.000297067	0.000217904
ENSG00000107281_ENSG00000114738_ENSG00000137312_ENSG00000143184_ENSG00000167191_ENSG00000174564	0.689314	1.01493	1.50719e-06	5.17809e-07
ENSG00000107281_ENSG00000114738_ENSG00000137312_ENSG00000143184_ENSG00000167191_ENSG00000198933	0.660706	0.985889	2.07436e-06	8.46177e-07
ENSG00000107281_ENSG00000114738_ENSG00000137312_ENSG00000143184_ENSG00000174564_ENSG00000198933	0.678442	0.792431	0.00010499	6.83463e-05
ENSG00000107281_ENSG00000114738_ENSG00000137312_ENSG00000167191_ENSG00000174564_ENSG00000198933	0.680323	0.954362	4.50982e-06	1.97e-06
ENSG00000107281_ENSG00000114738_ENSG00000143184_ENSG00000167191_ENSG00000174564_ENSG00000198933	0.669281	1.02288	1.04352e-06	3.77477e-07
ENSG00000107281_ENSG00000137312_ENSG00000143184_ENSG00000167191_ENSG00000174564_ENSG00000198933	0.650494	0.805159	6.9987e-05	4.53108e-05
ENSG00000114738_ENSG00000137312_ENSG00000143184_ENSG00000167191_ENSG00000174564_ENSG00000198933	0.672237	0.99514	1.99651e-06	7.49408e-07
ENSG00000102962_ENSG00000106683_ENSG00000107281_ENSG00000114738_ENSG00000137312_ENSG00000143184_ENSG00000167191	0.733338	1.31792	7.93121e-09	5.69814e-10
ENSG00000102962_ENSG00000106683_ENSG00000107281_ENSG00000114738_ENSG00000137312_ENSG00000143184_ENSG00000174564	0.721392	1.05277	1.27969e-06	3.73136e-07
ENSG00000102962_ENSG00000106683_ENSG00000107281_ENSG00000114738_ENSG00000137312_ENSG00000143184_ENSG00000198933	0.70556	0.790469	0.000124376	8.04013e-05
ENSG00000102962_ENSG00000106683_ENSG00000107281_ENSG00000114738_ENSG00000137312_ENSG00000167191_ENSG00000174564	0.737858	1.16556	1.59167e-07	2.91136e-08
ENSG00000102962_ENSG00000106683_ENSG00000107281_ENSG00000114738_ENSG00000137312_ENSG00000167191_ENSG00000198933	0.709836	1.07257	6.10709e-07	1.68466e-07
ENSG00000102962_ENSG00000106683_ENSG00000107281_ENSG00000114738_ENSG00000137312_ENSG00000174564_ENSG00000198933	0.706245	1.00658	2.28974e-06	7.89611e-07
ENSG00000102962_ENSG00000106683_ENSG00000107281_ENSG00000114738_ENSG00000143184_ENSG00000167191_ENSG00000174564	0.737614	1.21687	4.46371e-08	5.98355e-09
ENSG00000102962_ENSG00000106683_ENSG00000107281_ENSG00000114738_ENSG00000143184_ENSG00000167191_ENSG00000198933	0.709616	1.20505	2.47703e-08	4.08991e-09
ENSG00000102962_ENSG00000106683_ENSG00000107281_ENSG00000114738_ENSG00000143184_ENSG00000174564_ENSG00000198933	0.717287	1.1108	3.20014e-07	7.3854e-08
ENSG00000102962_ENSG00000106683_ENSG00000107281_ENSG00000114738_ENSG00000167191_ENSG00000174564_ENSG00000198933	0.712059	1.15887	1.34255e-07	2.46635e-08
ENSG00000102962_ENSG00000106683_ENSG00000107281_ENSG00000137312_ENSG00000143184_ENSG00000167191_ENSG00000174564	0.71157	1.1738	9.1916e-08	1.5218e-08
ENSG00000102962_ENSG00000106683_ENSG00000107281_ENSG00000137312_ENSG00000143184_ENSG00000167191_ENSG00000198933	0.683866	0.84841	3.19313e-05	1.87262e-05
ENSG00000102962_ENSG00000106683_ENSG00000107281_ENSG00000137312_ENSG00000143184_ENSG00000174564_ENSG00000198933	0.685381	0.801958	9.82646e-05	6.04535e-05
ENSG00000102962_ENSG00000106683_ENSG00000107281_ENSG00000137312_ENSG00000167191_ENSG00000174564_ENSG00000198933	0.690975	0.801322	9.83075e-05	6.23657e-05
ENSG00000102962_ENSG00000106683_ENSG00000107281_ENSG00000143184_ENSG00000167191_ENSG00000174564_ENSG00000198933	0.689974	0.899021	1.18671e-05	6.11318e-06
ENSG00000102962_ENSG00000106683_ENSG00000114738_ENSG00000137312_ENSG00000143184_ENSG00000167191_ENSG00000174564	0.743453	1.49611	3.91914e-10	7.05393e-12
ENSG00000102962_ENSG00000106683_ENSG00000114738_ENSG00000137312_ENSG00000143184_ENSG00000167191_ENSG00000198933	0.712914	1.32975	2.60261e-09	1.69989e-10
ENSG00000102962_ENSG00000106683_ENSG00000114738_ENSG00000137312_ENSG00000143184_ENSG00000174564_ENSG00000198933	0.725643	1.20554	8.66432e-08	1.31151e-08
ENSG00000102962_ENSG00000106683_ENSG00000114738_ENSG00000137312_ENSG00000167191_ENSG00000174564_ENSG00000198933	0.724616	1.4452	8.15069e-10	2.23078e-11
ENSG00000102962_ENSG00000106683_ENSG00000114738_ENSG00000143184_ENSG00000167191_ENSG00000174564_ENSG00000198933	0.720414	1.29377	6.40028e-09	5.23205e-10
ENSG00000102962_ENSG00000106683_ENSG00000137312_ENSG00000143184_ENSG00000167191_ENSG00000174564_ENSG00000198933	0.698109	1.04411	1.2326e-06	3.95538e-07
ENSG00000102962_ENSG00000107281_ENSG00000114738_ENSG00000137312_ENSG00000143184_ENSG00000167191_ENSG00000174564	0.736905	1.36338	3.93973e-09	2.08518e-10
ENSG00000102962_ENSG00000107281_ENSG00000114738_ENSG00000137312_ENSG00000143184_ENSG00000167191_ENSG00000198933	0.709836	1.20984	2.20565e-08	3.14026e-09
ENSG00000102962_ENSG00000107281_ENSG00000114738_ENSG00000137312_ENSG00000143184_ENSG00000174564_ENSG00000198933	0.719144	1.25265	2.667e-08	2.95692e-09
ENSG00000102962_ENSG00000107281_ENSG00000114738_ENSG00000137312_ENSG00000167191_ENSG00000174564_ENSG00000198933	0.726546	1.28052	1.31617e-08	1.20538e-09
ENSG00000102962_ENSG00000107281_ENSG00000114738_ENSG00000143184_ENSG00000167191_ENSG00000174564_ENSG00000198933	0.721318	1.38421	9.48089e-10	4.15666e-11
ENSG00000102962_ENSG00000107281_ENSG00000137312_ENSG00000143184_ENSG00000167191_ENSG00000174564_ENSG00000198933	0.701334	1.02451	1.29499e-06	4.44983e-07
ENSG00000102962_ENSG00000114738_ENSG00000137312_ENSG00000143184_ENSG00000167191_ENSG00000174564_ENSG00000198933	0.722735	1.35526	2.9445e-09	1.57454e-10
ENSG00000106683_ENSG00000107281_ENSG00000114738_ENSG00000137312_ENSG00000143184_ENSG00000167191_ENSG00000174564	0.688703	1.08585	3.46342e-07	8.77704e-08
ENSG00000106683_ENSG00000107281_ENSG00000114738_ENSG00000137312_ENSG00000143184_ENSG00000167191_ENSG00000198933	0.662709	0.824075	4.99958e-05	3.04983e-05
ENSG00000106683_ENSG00000107281_ENSG00000114738_ENSG00000137312_ENSG00000143184_ENSG00000174564_ENSG00000198933	0.675364	0.88801	1.85075e-05	9.53968e-06
ENSG00000106683_ENSG00000107281_ENSG00000114738_ENSG00000137312_ENSG00000167191_ENSG00000174564_ENSG00000198933	0.675413	0.83378	4.59015e-05	2.7357e-05
ENSG00000106683_ENSG00000107281_ENSG00000114738_ENSG00000143184_ENSG00000167191_ENSG00000174564_ENSG00000198933	0.669525	0.857803	2.71065e-05	1.58102e-05
ENSG00000106683_ENSG00000107281_ENSG00000137312_ENSG00000143184_ENSG00000167191_ENSG00000174564_ENSG00000198933	0.64336	0.781648	0.000109113	7.29139e-05
ENSG00000106683_ENSG00000114738_ENSG00000137312_ENSG00000143184_ENSG00000167191_ENSG00000174564_ENSG00000198933	0.674167	1.06437	4.68168e-07	1.32521e-07
ENSG00000107281_ENSG00000114738_ENSG00000137312_ENSG00000143184_ENSG00000167191_ENSG00000174564_ENSG00000198933	0.676708	0.964971	3.09779e-06	1.3221e-06
ENSG00000102962_ENSG00000106683_ENSG00000107281_ENSG00000114738_ENSG00000137312_ENSG00000143184_ENSG00000167191_ENSG00000174564	0.739666	1.34502	3.85512e-09	2.22147e-10
ENSG00000102962_ENSG00000106683_ENSG00000107281_ENSG00000114738_ENSG00000137312_ENSG00000143184_ENSG00000167191_ENSG00000198933	0.712108	1.15706	8.18951e-08	1.52725e-08
ENSG00000102962_ENSG00000106683_ENSG00000107281_ENSG00000114738_ENSG00000137312_ENSG00000143184_ENSG00000174564_ENSG00000198933	0.717458	1.02695	1.78865e-06	6.01756e-07
ENSG00000102962_ENSG00000106683_ENSG00000107281_ENSG00000114738_ENSG00000137312_ENSG00000167191_ENSG00000174564_ENSG00000198933	0.719437	1.13973	2.13274e-07	4.39894e-08
ENSG00000102962_ENSG00000106683_ENSG00000107281_ENSG00000114738_ENSG00000143184_ENSG00000167191_ENSG00000174564_ENSG00000198933	0.722198	1.32869	3.88036e-09	2.49432e-10
ENSG00000102962_ENSG00000106683_ENSG00000107281_ENSG00000137312_ENSG00000143184_ENSG00000167191_ENSG00000174564_ENSG00000198933	0.694078	0.899123	1.47385e-05	7.47784e-06
ENSG00000102962_ENSG00000106683_ENSG00000114738_ENSG00000137312_ENSG00000143184_ENSG00000167191_ENSG00000174564_ENSG00000198933	0.72491	1.37672	1.6928e-09	7.69299e-11
ENSG00000102962_ENSG00000107281_ENSG00000114738_ENSG00000137312_ENSG00000143184_ENSG00000167191_ENSG00000174564_ENSG00000198933	0.724103	1.26648	1.28528e-08	1.27035e-09
ENSG00000106683_ENSG00000107281_ENSG00000114738_ENSG00000137312_ENSG00000143184_ENSG00000167191_ENSG00000174564_ENSG00000198933	0.675144	0.836503	3.48136e-05	2.05852e-05
ENSG00000102962_ENSG00000106683_ENSG00000107281_ENSG00000114738_ENSG00000137312_ENSG00000143184_ENSG00000167191_ENSG00000174564_ENSG00000198933	0.721221	1.19214	4.32282e-08	6.53008e-09
