# Supplementary material for: Identification of an Immune-Related Gene Signature to Improve Prognosis Prediction in Colorectal Cancer Patients
Source: Front Genet. 2020 Dec 4;11:607009. doi: 10.3389/fgene.2020.607009 (PMC7746810; doi:10.3389/fgene.2020.607009)
Supplement: Supplementary Table 3 — Functional enrichment analyses using co-expressing genes of selected IRGs. Functional enrichment analyses were used to explore the role of co-expressing genes of the selected IRGs. [file Table_3.XLS]

## Sheet: Sheet1
GOID	GOTerm	Term PValue	Term PValue Corrected with Bonferroni step down	Associated Genes Found
GO:0003723	RNA binding	2.62e-10	1.5e-07	[AGO3, ALYREF, APEH, CCT5, COL14A1, CTU2, DDX28, DDX39A, DDX49, DHX30, EDF1, EIF4A3, ELOB, EXOSC4, EXOSC5, EXOSC7, FARSA, FAU, FBL, HELZ, HSD17B10, IMP4, IMPDH1, IMPDH2, LSM7, MATR3, MCRS1, MDH2, MEPCE, METTL1, MRPL11, MRPL23, MRPL37, MRPL4, MRPS12, MRPS34, MSN, NELFE, NHP2, NOVA2, NPM3, NSUN5, NUDT16L1, PCBP1, PDAP1, POLR2G, POP7, PRMT1, PSMD4, PTRF, RC3H1, RCC1L, RFTN1, RNASEH2A, RPL29, RPS2, R…
GO:0001816	cytokine production	5.12e-10	2.92e-07	[BAP1, CCM2L, CCR7, CD2, CD28, CD34, CD3E, CD4, CHID1, FBLN1, FGFR1, FGR, FLOT1, FLT4, FOXP3, GPRC5B, HEG1, HYAL2, IL20RB, IRAK1, JAK3, LCP1, LCP2, LRRC32, LTA, POLR2L, POLR3K, REL, RFTN1, RPS3, RPSA, SASH3, STOML2, SYT11, TIGIT, TNFRSF8, TNFRSF9, TRAIP, TUSC2, UBA52]
GO:0034097	response to cytokine	8.27e-10	4.72e-07	[AES, CCL17, CCL22, CCM2, CCR4, CCR5, CCR7, CCR8, CD4, CDK4, CLIP3, CSF2RB, DDOST, DNAJA3, HCLS1, HYAL2, IL20RB, IL21R, IL2RA, IL2RB, IL7R, IMPDH2, IRAK1, JAK3, LTA, MAPKAPK3, MCM2, MCM7, NPRL2, OTUB1, PHB, PODN, PSMB3, PSMC3, PSMD4, PSMD8, RC3H1, REL, RNASEH2A, RPS3, TIMP2, TNFRSF8, TNFRSF9, TRAIP, UBA52]
GO:0034660	ncRNA metabolic process	8.81e-10	5.01e-07	[AGO3, CTU2, DALRD3, DDX49, DUS1L, EIF4A3, EXOSC4, EXOSC5, EXOSC7, FARSA, FAU, FBL, HSD17B10, IMP4, INTS1, INTS5, MEPCE, METTL1, MRPL23, MRPS12, NHP2, NOB1, NPM3, NSUN5, POLR2G, POLR2L, POP7, QARS, RPL29, RPS2, RPS3, RPSA, RRP9, TAF6, UBA52, WDR18]
GO:0001817	regulation of cytokine production	1.11e-09	6.31e-07	[BAP1, CCM2L, CCR7, CD2, CD28, CD34, CD3E, CD4, CHID1, FBLN1, FGFR1, FGR, FLOT1, FLT4, FOXP3, GPRC5B, HEG1, HYAL2, IL20RB, IRAK1, JAK3, LCP1, LRRC32, LTA, POLR2L, POLR3K, REL, RPS3, RPSA, SASH3, SYT11, TIGIT, TNFRSF8, TNFRSF9, TRAIP, TUSC2, UBA52]
GO:0034470	ncRNA processing	2.05e-09	1.16e-06	[AGO3, CTU2, DDX49, DUS1L, EIF4A3, EXOSC4, EXOSC5, EXOSC7, FAU, FBL, HSD17B10, IMP4, INTS1, INTS5, METTL1, MRPL23, MRPS12, NHP2, NOB1, NPM3, NSUN5, POP7, RPL29, RPS2, RPS3, RPSA, RRP9, UBA52, WDR18]
GO:0042254	ribosome biogenesis	7.52e-09	4.26e-06	[DDX28, DDX49, DHX30, EIF4A3, EXOSC4, EXOSC5, EXOSC7, FAU, FBL, IMP4, MRPL11, MRPL23, MRPS12, NHP2, NOB1, NPM3, NSUN5, RPL29, RPS2, RPS3, RPSA, RRP9, UBA52, WDR18, WDR74]
GO:0009897	external side of plasma membrane	1.44e-08	8.14e-06	[CCR4, CCR5, CCR7, CD2, CD28, CD34, CD3E, CD4, CDH5, CLEC14A, CTLA4, HEG1, HYAL2, ICOS, IL2RA, IL2RB, IL7R, MCAM, NPM3, PECAM1, S1PR1, SELL, TNFRSF9]
GO:0098602	single organism cell adhesion	2.11e-08	1.19e-05	[CCM2L, CCR7, CD2, CD28, CD34, CD3E, CD4, CD93, CDH5, CLIC1, COL14A1, CTLA4, DNAJA3, FBLN1, FIBP, FLOT1, FOXP3, HLX, ICOS, IL20RB, IL2RA, IL7R, ITGAL, JAK3, JAM3, LRRC32, MAD1L1, MLST8, MSN, PIEZO1, PLXNA1, RC3H1, RPS3, RPSA, SASH3, TEK, TIGIT]
GO:0071345	cellular response to cytokine stimulus	2.21e-08	1.24e-05	[CCL17, CCL22, CCM2, CCR4, CCR5, CCR7, CCR8, CD4, CDK4, CLIP3, CSF2RB, DNAJA3, HCLS1, HYAL2, IL20RB, IL21R, IL2RA, IL2RB, IL7R, IMPDH2, IRAK1, JAK3, LTA, MCM2, MCM7, NPRL2, OTUB1, PHB, PODN, PSMB3, PSMC3, PSMD4, PSMD8, RC3H1, RPS3, TNFRSF8, TNFRSF9, TRAIP, UBA52]
GO:0016337	single organismal cell-cell adhesion	2.23e-08	1.25e-05	[CCM2L, CCR7, CD2, CD28, CD34, CD3E, CD4, CD93, CDH5, CLIC1, COL14A1, CTLA4, DNAJA3, FIBP, FLOT1, FOXP3, HLX, ICOS, IL20RB, IL2RA, IL7R, ITGAL, JAK3, JAM3, LRRC32, MAD1L1, MLST8, MSN, PIEZO1, PLXNA1, RC3H1, RPS3, RPSA, SASH3, TIGIT]
GO:0031347	regulation of defense response	5.59e-08	3.14e-05	[A2M, AP2M1, BAP1, BCL6B, CCM2, CCR7, CD28, CD4, CHID1, CLOCK, CNPY3, DNAJA3, FGR, FLOT1, FOXP3, GPRC5B, GPX1, HYAL2, IL20RB, IL2RA, IRAK1, LCP1, LTA, MAPKAPK3, PHB, PLXNA1, PSMB3, PSMC3, PSMD4, PSMD8, RFTN1, RPSA, SERPINF1, SYT11, TEK, UBA52, ZYX]
GO:0030529	intracellular ribonucleoprotein complex	5.9e-08	3.3e-05	[AGO3, ALYREF, CLOCK, DDX28, DDX39A, DHX30, EIF4A3, ERG, FAU, FBL, GADD45GIP1, HSD17B10, IMP4, LSM7, MCRS1, MRPL11, MRPL23, MRPL37, MRPL4, MRPS12, MRPS2, MRPS34, NHP2, NOB1, PCBP1, POLR2G, POP7, PRPF19, PSMC3, RC3H1, RPL29, RPS2, RPS3, RPSA, RRP9, RUVBL2, SF3B5, SNRPC, TNRC6B, UBA52, WDR74]
GO:0022613	ribonucleoprotein complex biogenesis	6.72e-08	3.76e-05	[AGO3, DDX28, DDX49, DHX30, EIF4A3, EXOSC4, EXOSC5, EXOSC7, FAU, FBL, IMP4, MRPL11, MRPL23, MRPS12, NHP2, NOB1, NPM3, NSUN5, PRPF19, RC3H1, RPL29, RPS2, RPS3, RPSA, RRP9, SNRPC, UBA52, WDR18, WDR74]
GO:0006364	rRNA processing	7.86e-08	4.38e-05	[DDX49, EIF4A3, EXOSC4, EXOSC5, EXOSC7, FAU, FBL, IMP4, MRPL23, MRPS12, NHP2, NOB1, NPM3, NSUN5, RPL29, RPS2, RPS3, RPSA, RRP9, UBA52, WDR18]
GO:0001819	positive regulation of cytokine production	1.41e-07	7.84e-05	[CCM2L, CCR7, CD2, CD28, CD34, CD3E, CD4, FGR, FLOT1, FLT4, FOXP3, GPRC5B, HEG1, HYAL2, IL20RB, IRAK1, LCP1, LTA, POLR2L, POLR3K, RPS3, RPSA, SASH3, TIGIT, TNFRSF8, TUSC2]
GO:0050727	regulation of inflammatory response	1.74e-07	9.7e-05	[A2M, BAP1, BCL6B, CCM2, CCR7, CD28, CHID1, CLOCK, FOXP3, GPRC5B, GPX1, HYAL2, IL20RB, IL2RA, LCP1, LTA, PHB, PLXNA1, RPSA, SERPINF1, TEK, ZYX]
GO:0032653	regulation of interleukin-10 production	2.6e-07	0.000145	[CD28, CD34, FOXP3, IL20RB, JAK3, SASH3, TIGIT, TNFRSF9, TUSC2]
GO:0032613	interleukin-10 production	3.76e-07	0.000208	[CD28, CD34, FOXP3, IL20RB, JAK3, SASH3, TIGIT, TNFRSF9, TUSC2]
GO:0009986	cell surface	4.23e-07	0.000234	[ADGRA2, CCR4, CCR5, CCR7, CD1B, CD2, CD28, CD34, CD3E, CD4, CD53, CD93, CDH5, CLEC14A, CTLA4, GPRC5B, HEG1, HYAL2, ICOS, IL2RA, IL2RB, IL7R, INTU, ITGAL, LCP1, MCAM, MSN, NPM3, PDGFRB, PECAM1, PHB, RPSA, S1PR1, SELL, TEK, TIGIT, TIMP2, TNFRSF9]
GO:0006954	inflammatory response	4.42e-07	0.000244	[A2M, AHCY, BAP1, BCL6B, CCL17, CCL22, CCM2, CCR4, CCR5, CCR7, CD28, CHID1, CHST2, CLOCK, FOXP3, GPRC5B, GPX1, HYAL2, IL20RB, IL2RA, ITGAL, JAK3, JAM3, LCP1, LTA, PHB, PLXNA1, REL, RPSA, SERPINF1, TEK, TNFRSF8, TNFRSF9, TUSC2, ZYX]
GO:0006396	RNA processing	5.13e-07	0.000283	[AGO3, ALYREF, CTU2, DDX39A, DDX49, DHX30, DUS1L, EIF4A3, EXOSC4, EXOSC5, EXOSC7, FAU, FBL, HSD17B10, IMP4, INTS1, INTS5, LSM7, MCM2, METTL1, MRPL23, MRPS12, NELFE, NHP2, NOB1, NOVA2, NPM3, NSUN5, PCBP1, POLR2G, POLR2L, POP7, PRPF19, RPL29, RPS2, RPS3, RPSA, RRP9, SF3B5, SNRPC, UBA52, WDR18]
GO:0016072	rRNA metabolic process	7.15e-07	0.000393	[DDX49, EIF4A3, EXOSC4, EXOSC5, EXOSC7, FAU, FBL, IMP4, MRPL23, MRPS12, NHP2, NOB1, NPM3, NSUN5, RPL29, RPS2, RPS3, RPSA, RRP9, UBA52, WDR18]
GO:0098609	cell-cell adhesion	7.21e-07	0.000396	[CCM2L, CCR7, CD2, CD28, CD34, CD3E, CD4, CD93, CDH5, CLIC1, COL14A1, CTLA4, DCHS1, DNAJA3, FIBP, FLOT1, FOXP3, HLX, ICOS, IL20RB, IL2RA, IL7R, ITGAL, JAK3, JAM3, LRRC32, MAD1L1, MLST8, MSN, PCDH12, PIEZO1, PLXNA1, PTPRM, RC3H1, RPS3, RPSA, SASH3, TIGIT]
GO:0050852	T cell receptor signaling pathway	8.89e-07	0.000487	[CCR7, CD28, CD3E, CD4, FOXP3, LCP2, PSMB3, PSMC3, PSMD4, PSMD8, RC3H1, RFTN1, RPS3, STOML2, UBA52, WAS]
GO:0007159	leukocyte cell-cell adhesion	1.05e-06	0.000573	[CCR7, CD2, CD28, CD3E, CD4, CTLA4, DNAJA3, FOXP3, HLX, ICOS, IL20RB, IL2RA, IL7R, ITGAL, JAK3, LRRC32, MAD1L1, MLST8, MSN, RC3H1, RPS3, SASH3, TIGIT]
GO:0050776	regulation of immune response	1.22e-06	0.000667	[A2M, ARPC1B, C1R, C1S, CCR7, CD1B, CD28, CD34, CD3E, CD4, CNPY3, CTLA4, DNAJA3, FGR, FLOT1, FOXP3, GPRC5B, GPX1, HLX, IL20RB, IL2RA, IL7R, IRAK1, ITGAL, JAK3, LCP2, LIMK1, LTA, MAPKAPK3, MYO1G, PHB, PSMB3, PSMC3, PSMD4, PSMD8, RC3H1, RFTN1, RPS3, RPSA, SASH3, SELL, STOML2, UBA52, WAS]
GO:0044403	symbiosis, encompassing mutualism through parasitism	1.57e-06	0.000854	[ACTA2, ALYREF, AP2M1, CARM1, CCL22, CCR5, CCT5, CD28, CD4, CD93, CHMP2A, EXOSC4, EXOSC5, FAU, FBLN1, FGR, FKBP8, FOXP3, GADD45GIP1, GPX1, HYAL2, IL2RA, IL2RB, LTA, MRPL23, MRPS12, NELFE, PCBP1, POLR2G, POLR2L, POLR3K, PSMB3, PSMC3, PTGES2, RPL29, RPS2, RPS3, RPSA, TRIM28, TUSC2, UBA52, VIM, VPS28, ZYX]
GO:0050863	regulation of T cell activation	1.59e-06	0.000866	[CCR7, CD2, CD28, CD3E, CD4, CTLA4, DNAJA3, FOXP3, HLX, ICOS, IL20RB, IL2RA, IL7R, JAK3, LRRC32, MAD1L1, MLST8, RC3H1, RPS3, SASH3, TIGIT]
GO:0004896	cytokine receptor activity	1.73e-06	0.000941	[CCR4, CCR5, CCR7, CCR8, CD4, CSF2RB, IL20RB, IL21R, IL2RA, IL2RB, IL7R]
GO:0022407	regulation of cell-cell adhesion	2.28e-06	0.00123568	[CCM2L, CCR7, CD2, CD28, CD3E, CD4, CTLA4, DNAJA3, FLOT1, FOXP3, HLX, ICOS, IL20RB, IL2RA, IL7R, JAK3, LRRC32, MAD1L1, MLST8, PIEZO1, RC3H1, RPS3, SASH3, TIGIT]
GO:0042110	T cell activation	2.35e-06	0.00127008	[CCR7, CD2, CD28, CD3E, CD4, CTLA4, DDOST, DNAJA3, FOXP3, HLX, ICOS, IL20RB, IL2RA, IL7R, ITGAL, JAK3, LCP1, LRRC32, MAD1L1, MLST8, RC3H1, RPS3, SASH3, STOML2, TIGIT, WAS]
GO:0032623	interleukin-2 production	2.49e-06	0.00134518	[CD28, CD34, CD3E, CD4, FOXP3, IL20RB, RPS3, SASH3, STOML2]
GO:0042129	regulation of T cell proliferation	2.6e-06	0.00139989	[CD28, CD3E, CD4, CTLA4, DNAJA3, FOXP3, IL20RB, IL2RA, JAK3, LRRC32, MAD1L1, RC3H1, RPS3, SASH3]
GO:0031397	negative regulation of protein ubiquitination	3.34e-06	0.00179902	[ANAPC11, CDC20, LIMK1, MRPL23, OTUB1, PSMB3, PSMC3, PSMD4, PSMD8, RPS3, UBA52, UBXN1, VPS28]
GO:1903037	regulation of leukocyte cell-cell adhesion	3.36e-06	0.00180503	[CCR7, CD2, CD28, CD3E, CD4, CTLA4, DNAJA3, FOXP3, HLX, ICOS, IL20RB, IL2RA, IL7R, JAK3, LRRC32, MAD1L1, MLST8, RC3H1, RPS3, SASH3, TIGIT]
GO:0006402	mRNA catabolic process	3.42e-06	0.00183264	[AGO3, EIF4A3, EXOSC4, EXOSC5, EXOSC7, FAU, LSM7, MRPL23, MRPS12, POLR2G, RC3H1, RPL29, RPS2, RPS3, RPSA, TNRC6B, UBA52]
GO:0006518	peptide metabolic process	3.57e-06	0.00191095	[AGO3, APEH, CD28, CDK4, DALRD3, DNPEP, ECE2, EIF4A3, ELOB, FARSA, FAU, G6PD, GADD45GIP1, GPX1, LNPEP, MRPL11, MRPL23, MRPL37, MRPL4, MRPS12, MRPS2, MRPS34, NELFE, NHP2, POLR2G, QARS, RC3H1, RPL29, RPS2, RPS3, RPS6KB2, RPSA, THOP1, TNRC6B, TRAP1, TUFM, UBA52]
GO:0000956	nuclear-transcribed mRNA catabolic process	4.16e-06	0.0022226	[EIF4A3, EXOSC4, EXOSC5, EXOSC7, FAU, LSM7, MRPL23, MRPS12, POLR2G, RC3H1, RPL29, RPS2, RPS3, RPSA, TNRC6B, UBA52]
KEGG:04514	Cell adhesion molecules (CAMs)	4.22e-06	0.00224895	[CD2, CD28, CD34, CD4, CDH5, CTLA4, ICOS, ITGAL, JAM3, PECAM1, PTPRM, SELL, TIGIT]
GO:0006401	RNA catabolic process	4.43e-06	0.00235878	[AGO3, EIF4A3, EXOSC4, EXOSC5, EXOSC7, FAU, LSM7, MRPL23, MRPS12, POLR2G, RC3H1, RNASEH2A, RPL29, RPS2, RPS3, RPSA, TNRC6B, UBA52]
GO:0032663	regulation of interleukin-2 production	6.73e-06	0.00357353	[CD28, CD34, CD3E, CD4, FOXP3, IL20RB, RPS3, SASH3]
GO:0006412	translation	6.85e-06	0.00362879	[AGO3, APEH, CD28, CDK4, DALRD3, EIF4A3, ELOB, FARSA, FAU, GADD45GIP1, MRPL11, MRPL23, MRPL37, MRPL4, MRPS12, MRPS2, MRPS34, NELFE, NHP2, POLR2G, QARS, RC3H1, RPL29, RPS2, RPS3, RPS6KB2, RPSA, TNRC6B, TRAP1, TUFM, UBA52]
GO:1903321	negative regulation of protein modification by small protein conjugation or removal	7.09e-06	0.00375257	[ANAPC11, CDC20, LIMK1, MRPL23, OTUB1, PSMB3, PSMC3, PSMD4, PSMD8, RPS3, UBA52, UBXN1, VPS28]
GO:0098552	side of membrane	7.16e-06	0.00377812	[CCR4, CCR5, CCR7, CD2, CD28, CD34, CD3E, CD4, CDH5, CLEC14A, CTLA4, FGR, G6PD, HEG1, HYAL2, ICOS, IL2RA, IL2RB, IL7R, JAK3, MCAM, NPM3, PECAM1, S1PR1, SELL, TNFRSF9]
GO:0032101	regulation of response to external stimulus	8.64e-06	0.00455128	[A2M, ADGRA2, AP2M1, BAP1, BCL6B, CCM2, CCR4, CCR7, CD28, CD34, CD4, CHID1, CLOCK, CORO1B, FGFR1, FOXP3, GPRC5B, GPX1, HYAL2, IL20RB, IL2RA, JAM3, LCP1, LTA, PDGFRB, PHB, PLXNA1, RPSA, S1PR1, SERPINF1, SYT11, TEK, ZYX]
GO:0019221	cytokine-mediated signaling pathway	9.42e-06	0.00495325	[CCL17, CCL22, CCM2, CCR4, CCR5, CCR7, CCR8, CD4, CLIP3, CSF2RB, DNAJA3, IL20RB, IL21R, IL2RA, IL2RB, IL7R, IRAK1, JAK3, LTA, PODN, PSMB3, PSMC3, PSMD4, PSMD8, TNFRSF8, TNFRSF9, TRAIP, UBA52]
GO:0050868	negative regulation of T cell activation	1e-05	0.00525928	[CTLA4, FOXP3, HLX, IL20RB, IL2RA, JAK3, LRRC32, MAD1L1, RC3H1, TIGIT]
GO:0043043	peptide biosynthetic process	1.1e-05	0.00575351	[AGO3, APEH, CD28, CDK4, DALRD3, EIF4A3, ELOB, FARSA, FAU, GADD45GIP1, MRPL11, MRPL23, MRPL37, MRPL4, MRPS12, MRPS2, MRPS34, NELFE, NHP2, POLR2G, QARS, RC3H1, RPL29, RPS2, RPS3, RPS6KB2, RPSA, TNRC6B, TRAP1, TUFM, UBA52]
GO:0019838	growth factor binding	1.16e-05	0.00607533	[A2M, FGFR1, FIBP, FLT4, HYAL2, IL2RA, IL2RB, PDGFRB, PLXNA1, RPS2, TEK, TNFRSF8]
GO:0001818	negative regulation of cytokine production	1.28e-05	0.00667103	[CD34, CHID1, FBLN1, FGFR1, FOXP3, IL20RB, JAK3, LRRC32, REL, RPSA, SYT11, TIGIT, TNFRSF9, TRAIP, TUSC2, UBA52]
GO:0042098	T cell proliferation	1.47e-05	0.00765609	[CD28, CD3E, CD4, CTLA4, DNAJA3, FOXP3, IL20RB, IL2RA, JAK3, LRRC32, MAD1L1, RC3H1, RPS3, SASH3]
GO:0022409	positive regulation of cell-cell adhesion	1.8e-05	0.00938322	[CCR7, CD28, CD3E, CD4, CTLA4, DNAJA3, FLOT1, FOXP3, HLX, ICOS, IL2RA, IL7R, JAK3, MLST8, PIEZO1, RPS3, SASH3]
GO:0048872	homeostasis of number of cells	1.8e-05	0.00938322	[BAP1, CCR4, CCR7, DNAJA3, FOXP3, G6PD, HCLS1, IL20RB, IL2RA, IL7R, JAK3, JAM3, LDB2, PLXNA1, PRMT1, RC3H1, SASH3]
KEGG:04060	Cytokine-cytokine receptor interaction	1.8e-05	0.00938322	[CCL17, CCL22, CCR4, CCR5, CCR7, CCR8, CSF2RB, FLT4, IL20RB, IL21R, IL2RA, IL2RB, IL7R, LTA, PDGFRB, TNFRSF8, TNFRSF9]
GO:1903038	negative regulation of leukocyte cell-cell adhesion	2.1e-05	0.0109087	[CTLA4, FOXP3, HLX, IL20RB, IL2RA, JAK3, LRRC32, MAD1L1, RC3H1, TIGIT]
GO:0032733	positive regulation of interleukin-10 production	2.25e-05	0.0116784	[CD28, CD34, IL20RB, SASH3, TIGIT, TUSC2]
GO:0019955	cytokine binding	2.29e-05	0.0118596	[A2M, CCR5, CCR7, CD4, CHRD, HYAL2, IL20RB, IL2RA, IL2RB, TNFRSF9]
GO:0046651	lymphocyte proliferation	2.39e-05	0.01234	[CD28, CD3E, CD4, CTLA4, DNAJA3, FOXP3, IL20RB, IL2RA, IL7R, IMPDH1, IMPDH2, JAK3, LRRC32, MAD1L1, RC3H1, RPS3, SASH3]
GO:0045785	positive regulation of cell adhesion	2.43e-05	0.0124917	[CCR7, CD28, CD3E, CD4, CHRD, CTLA4, DNAJA3, EMILIN1, FBLN1, FLOT1, FOXP3, HLX, ICOS, IL2RA, IL7R, JAK3, LDB2, MLST8, PIEZO1, RPS3, SASH3, TEK]
GO:0038061	NIK/NF-kappaB signaling	2.55e-05	0.0131194	[AGO3, IRAK1, PPP4C, PSMB3, PSMC3, PSMD4, PSMD8, RC3H1, REL, RPS3, UBA52]
GO:0032943	mononuclear cell proliferation	2.62e-05	0.0134501	[CD28, CD3E, CD4, CTLA4, DNAJA3, FOXP3, IL20RB, IL2RA, IL7R, IMPDH1, IMPDH2, JAK3, LRRC32, MAD1L1, RC3H1, RPS3, SASH3]
GO:0002253	activation of immune response	2.63e-05	0.0134758	[A2M, ARPC1B, C1R, C1S, CCR7, CD28, CD3E, CD4, CNPY3, CTLA4, FGR, FLOT1, FOXP3, IRAK1, LCP2, LIMK1, MAPKAPK3, MYO1G, PHB, PSMB3, PSMC3, PSMD4, PSMD8, RC3H1, RFTN1, RPS3, RPSA, STOML2, UBA52, WAS]
GO:0002822	regulation of adaptive immune response based on somatic recombination of immune receptors built from immunoglobulin superfamily domains	2.96e-05	0.015148	[CD28, CD4, FOXP3, HLX, IL20RB, IL7R, JAK3, LTA, RC3H1, SASH3, WAS]
GO:0005759	mitochondrial matrix	3.13e-05	0.0159472	[CHPF, CLPP, DDX28, DHX30, DNAJA3, GADD45GIP1, GPX1, HSD17B10, MDH2, MPG, MRPL11, MRPL23, MRPL37, MRPL4, MRPS12, MRPS2, MRPS34, PMPCA, PYCR1, QARS, RPS3, TRAP1, TUFM]
GO:0034655	nucleobase-containing compound catabolic process	3.13e-05	0.0159705	[AGO3, AHCY, EIF4A3, EXOSC4, EXOSC5, EXOSC7, FAU, GPX1, LSM7, MRPL23, MRPS12, NTHL1, POLR2G, RC3H1, RNASEH2A, RPL29, RPS2, RPS3, RPSA, TNRC6B, UBA52]
GO:0016073	snRNA metabolic process	3.44e-05	0.0174838	[EXOSC4, EXOSC5, INTS1, INTS5, MEPCE, NHP2, POLR2G, POLR2L, TAF6]
GO:0006414	translational elongation	3.55e-05	0.0179899	[EIF4A3, ELOB, GADD45GIP1, MRPL11, MRPL23, MRPL37, MRPL4, MRPS12, MRPS2, MRPS34, NELFE, TUFM]
GO:0002437	inflammatory response to antigenic stimulus	3.7e-05	0.0187417	[AHCY, CCR7, CD28, GPX1, IL20RB, IL2RA, LTA]
GO:0050870	positive regulation of T cell activation	3.92e-05	0.019812	[CCR7, CD28, CD3E, CD4, CTLA4, DNAJA3, FOXP3, HLX, ICOS, IL2RA, IL7R, JAK3, MLST8, RPS3, SASH3]
GO:0050778	positive regulation of immune response	3.95e-05	0.0199321	[A2M, ARPC1B, C1R, C1S, CCR7, CD28, CD3E, CD4, CNPY3, CTLA4, FGR, FLOT1, FOXP3, GPRC5B, HLX, IRAK1, LCP2, LIMK1, LTA, MAPKAPK3, MYO1G, PHB, PSMB3, PSMC3, PSMD4, PSMD8, RC3H1, RFTN1, RPS3, RPSA, SASH3, STOML2, UBA52, WAS]
GO:0050777	negative regulation of immune response	3.96e-05	0.0199342	[A2M, CTLA4, DNAJA3, FOXP3, GPX1, HLX, IL20RB, IL2RA, IL7R, JAK3, RC3H1]
GO:0044445	cytosolic part	4.18e-05	0.0209989	[CCT5, CCT7, DNAJA3, FAM96B, FAU, MRPL23, MRPL4, MRPS12, NPR1, NPRL2, PSMC3, RPL29, RPS2, RPS3, RPSA, UBA52]
GO:0050851	antigen receptor-mediated signaling pathway	4.28e-05	0.0214322	[CCR7, CD28, CD3E, CD4, CTLA4, FOXP3, LCP2, PSMB3, PSMC3, PSMD4, PSMD8, RC3H1, RFTN1, RPS3, STOML2, UBA52, WAS]
GO:0051444	negative regulation of ubiquitin-protein transferase activity	4.54e-05	0.0227138	[ANAPC11, CDC20, LIMK1, MRPL23, PSMB3, PSMC3, PSMD4, PSMD8, UBA52]
GO:0005743	mitochondrial inner membrane	4.69e-05	0.0233828	[CHCHD6, FGR, MDH2, MRPL11, MRPL23, MRPL37, MRPL4, MRPS12, MRPS2, MRPS34, MTCH1, NDUFAF3, PHB, PMPCA, RPS3, SLC25A39, STOML2, TIMM10, TIMM13, TIMM50, TOMM40, TRAP1, TUFM, UQCRC1]
GO:0043628	ncRNA 3'-end processing	4.92e-05	0.0244801	[EXOSC4, EXOSC5, FBL, INTS1, RPSA]
GO:0043087	regulation of GTPase activity	5.12e-05	0.0254276	[A2M, AGAP3, ARHGAP30, ARHGAP9, ARHGEF15, ARHGEF17, CCL17, CCL22, CCR7, CSF2RB, EVI5, FGFR1, GPS1, IL2RA, IL2RB, JAK3, MLST8, MON1A, NPRL2, PDGFRB, PREB, PTGES2, RANGAP1, RAPGEF6, S1PR1, SH2D3C, STARD8, SYDE1, TEK, TRAPPC1, TRAPPC2L]
GO:0030155	regulation of cell adhesion	5.25e-05	0.0260537	[CCM2L, CCR7, CD2, CD28, CD3E, CD4, CHRD, CTLA4, DNAJA3, EMILIN1, FBLN1, FLOT1, FOXP3, HLX, ICOS, IL20RB, IL2RA, IL7R, JAK3, LDB2, LRRC32, MAD1L1, MLST8, PIEZO1, RC3H1, RPS3, S1PR1, SASH3, TEK, TIGIT]
GO:0070661	leukocyte proliferation	5.3e-05	0.0262237	[CD28, CD3E, CD4, CTLA4, DNAJA3, FOXP3, IL20RB, IL2RA, IL7R, IMPDH1, IMPDH2, JAK3, LRRC32, MAD1L1, RC3H1, RPS3, SASH3]
GO:0046700	heterocycle catabolic process	5.34e-05	0.026399	[AGO3, AHCY, EIF4A3, EXOSC4, EXOSC5, EXOSC7, FAU, GPX1, HMOX2, LSM7, MRPL23, MRPS12, NTHL1, POLR2G, RC3H1, RNASEH2A, RPL29, RPS2, RPS3, RPSA, TNRC6B, UBA52]
GO:0019866	organelle inner membrane	5.44e-05	0.0268285	[CHCHD6, FGR, MATR3, MDH2, MRPL11, MRPL23, MRPL37, MRPL4, MRPS12, MRPS2, MRPS34, MTCH1, NDUFAF3, PHB, PMPCA, RPS3, SIGMAR1, SLC25A39, STOML2, TIMM10, TIMM13, TIMM50, TOMM40, TRAP1, TUFM, UQCRC1]
GO:0045623	negative regulation of T-helper cell differentiation	5.68e-05	0.0279237	[FOXP3, HLX, JAK3, RC3H1]
GO:1903039	positive regulation of leukocyte cell-cell adhesion	6.07e-05	0.0298126	[CCR7, CD28, CD3E, CD4, CTLA4, DNAJA3, FOXP3, HLX, ICOS, IL2RA, IL7R, JAK3, MLST8, RPS3, SASH3]
GO:0044270	cellular nitrogen compound catabolic process	6.09e-05	0.0298501	[AGO3, AHCY, EIF4A3, EXOSC4, EXOSC5, EXOSC7, FAU, GPX1, HMOX2, LSM7, MRPL23, MRPS12, NTHL1, POLR2G, RC3H1, RNASEH2A, RPL29, RPS2, RPS3, RPSA, TNRC6B, UBA52]
GO:0050670	regulation of lymphocyte proliferation	6.2e-05	0.0303252	[CD28, CD3E, CD4, CTLA4, DNAJA3, FOXP3, IL20RB, IL2RA, JAK3, LRRC32, MAD1L1, RC3H1, RPS3, SASH3]
GO:0002819	regulation of adaptive immune response	6.41e-05	0.0312994	[CD28, CD4, FOXP3, HLX, IL20RB, IL7R, JAK3, LTA, RC3H1, SASH3, WAS]
KEGG:05340	Primary immunodeficiency	6.46e-05	0.0314835	[CD3E, CD4, ICOS, IL7R, JAK3, RFXANK]
GO:0032944	regulation of mononuclear cell proliferation	6.52e-05	0.0317022	[CD28, CD3E, CD4, CTLA4, DNAJA3, FOXP3, IL20RB, IL2RA, JAK3, LRRC32, MAD1L1, RC3H1, RPS3, SASH3]
GO:0031396	regulation of protein ubiquitination	6.56e-05	0.0318104	[ANAPC11, CDC20, CENPX, DNAJA3, LIMK1, MRPL23, OTUB1, PLK1, PSMB3, PSMC3, PSMD4, PSMD8, RPS3, UBA52, UBXN1, VPS28]
GO:0046649	lymphocyte activation	6.86e-05	0.0332021	[CCR7, CD2, CD28, CD3E, CD4, CTLA4, DDOST, DNAJA3, FOXP3, HLX, ICOS, IL20RB, IL21R, IL2RA, IL7R, IMPDH1, IMPDH2, ITGAL, JAK3, LCP1, LRRC32, MAD1L1, MLST8, RC3H1, RPS3, SASH3, STOML2, TIGIT, TUSC2, WAS]
GO:0042130	negative regulation of T cell proliferation	7.04e-05	0.0339935	[CTLA4, FOXP3, IL20RB, IL2RA, LRRC32, MAD1L1, RC3H1]
GO:0003158	endothelium development	7.57e-05	0.0364843	[CCM2, CD34, CDH5, EDF1, GPX1, HEG1, MSN, PECAM1, PLOD3, S1PR1]
GO:0032753	positive regulation of interleukin-4 production	7.69e-05	0.0369858	[CD28, CD3E, FOXP3, IL20RB, SASH3]
GO:0051439	regulation of ubiquitin-protein ligase activity involved in mitotic cell cycle	8.09e-05	0.0387296	[ANAPC11, CDC20, PLK1, PSMB3, PSMC3, PSMD4, PSMD8, UBA52]
GO:0043371	negative regulation of CD4-positive, alpha-beta T cell differentiation	8.08e-05	0.0387602	[FOXP3, HLX, JAK3, RC3H1]
GO:0043547	positive regulation of GTPase activity	8.28e-05	0.0395693	[A2M, AGAP3, ARHGAP30, ARHGAP9, ARHGEF15, ARHGEF17, CCL17, CCL22, CCR7, CSF2RB, EVI5, FGFR1, IL2RA, IL2RB, JAK3, MON1A, NPRL2, PDGFRB, PREB, PTGES2, RANGAP1, RAPGEF6, S1PR1, SH2D3C, STARD8, SYDE1, TEK, TRAPPC1, TRAPPC2L]
GO:0045580	regulation of T cell differentiation	9.39e-05	0.0447807	[CD2, CD28, CTLA4, FOXP3, HLX, IL2RA, IL7R, JAK3, RC3H1, SASH3]
GO:0022408	negative regulation of cell-cell adhesion	9.45e-05	0.0449981	[CCM2L, CTLA4, FOXP3, HLX, IL20RB, IL2RA, JAK3, LRRC32, MAD1L1, RC3H1, TIGIT]
GO:0018108	peptidyl-tyrosine phosphorylation	9.75e-05	0.0463298	[CCM2, CD3E, CD4, CSF2RB, EFEMP1, EPHB4, FGFR1, FGR, FLT4, GPRC5B, HCLS1, HYAL2, JAK3, MLST8, NPRL2, PDGFRB, PECAM1, TEK, TIE1, TTN]
GO:0019439	aromatic compound catabolic process	9.8e-05	0.0463543	[AGO3, AHCY, EIF4A3, EXOSC4, EXOSC5, EXOSC7, FAU, GPX1, HMOX2, LSM7, MRPL23, MRPS12, NTHL1, POLR2G, RC3H1, RNASEH2A, RPL29, RPS2, RPS3, RPSA, TNRC6B, UBA52]
GO:0044391	ribosomal subunit	9.78e-05	0.0463694	[FAU, MRPL11, MRPL23, MRPL37, MRPL4, MRPS12, MRPS2, MRPS34, RPL29, RPS2, RPS3, RPSA, UBA52]
GO:0035265	organ growth	9.93e-05	0.0468903	[ARID2, CARM1, CCM2L, FGFR1, G6PD, HEG1, HLX, MTCH1, PDGFRB, POC1A, S1PR1, SASH3]
GO:0070663	regulation of leukocyte proliferation	0.000101	0.0477449	[CD28, CD3E, CD4, CTLA4, DNAJA3, FOXP3, IL20RB, IL2RA, JAK3, LRRC32, MAD1L1, RC3H1, RPS3, SASH3]
GO:0018212	peptidyl-tyrosine modification	0.000104	0.0490243	[CCM2, CD3E, CD4, CSF2RB, EFEMP1, EPHB4, FGFR1, FGR, FLT4, GPRC5B, HCLS1, HYAL2, JAK3, MLST8, NPRL2, PDGFRB, PECAM1, TEK, TIE1, TTN]
GO:1904666	regulation of ubiquitin protein ligase activity	0.000106	0.0496731	[ANAPC11, CDC20, MRPL23, PLK1, PSMB3, PSMC3, PSMD4, PSMD8, UBA52]
GO:0030217	T cell differentiation	0.000106	0.0497464	[CCR7, CD2, CD28, CD3E, CD4, CTLA4, DNAJA3, FOXP3, HLX, IL2RA, IL7R, JAK3, RC3H1, SASH3]
